# Supplementary material for: Spatiotemporal diffusion of influenza A (H1N1): Starting point and risk factors
Source: PLoS One. 2018 Sep 4;13(9):e0202832. doi: 10.1371/journal.pone.0202832 (PMC6122785; doi:10.1371/journal.pone.0202832)
Supplement: S1 Table — Epidemiological, Sociodemographic and Climate Data. (CSV) [file pone.0202832.s001.csv]

code_municipality	name_municipality	ew	cases	population	population density	altitude	rainfall	rainfall lag1	temperature min	temperature min lag1	temperature max	temperature max lag 1	humidity	humidity lag1	boat	city bus	intercity bus	plane	hdi	poverty rate	density physicians	pendular migration
410010	Abati�	14	0	7764	33,95	579,295493	1,059731439	1,647053202	18,52075579	18,90192374	31,08641086	31,23900146	71,25017571	70,82575681	0	0	1	0	0,687	9,66	1,008827238	944,8479452
410010	Abati�	15	0	7764	33,95	579,295493	1,21234245	1,059731475	16,92285548	18,52075579	29,072905	31,0864108	70,81649	71,25017519	0	0	1	0	0,687	9,66	1,008827238	944,8479452
410010	Abati�	16	0	7764	33,95	579,295493	0,162591819	1,212342434	15,91080613	16,92285548	28,788897	29,07290508	68,2732	70,81648994	0	0	1	0	0,687	9,66	1,008827238	944,8479452
410010	Abati�	17	0	7764	33,95	579,295493	1,097316121	0,162591822	15,16984117	15,91080613	28,26078529	28,78889704	67,12144714	68,27320055	0	0	1	0	0,687	9,66	1,008827238	944,8479452
410010	Abati�	18	0	7764	33,95	579,295493	2,391305113	1,097316088	14,88517987	15,16984117	26,02598686	28,26078513	80,45100571	67,12144781	0	0	1	0	0,687	9,66	1,008827238	944,8479452
410010	Abati�	19	0	7764	33,95	579,295493	3,695895307	2,391305547	15,28861944	14,88517987	27,18622986	26,02598677	76,59000143	80,45100599	0	0	1	0	0,687	9,66	1,008827238	944,8479452
410010	Abati�	20	0	7764	33,95	579,295493	0,006174916	3,695894799	13,07955393	15,28861944	26,923365	27,18622976	72,25755714	76,59000109	0	0	1	0	0,687	9,66	1,008827238	944,8479452
410010	Abati�	21	0	7764	33,95	579,295493	3,072136857	0,006174915	15,74999713	13,07955393	25,30061257	26,92336509	83,31676857	72,25755725	0	0	1	0	0,687	9,66	1,008827238	944,8479452
410010	Abati�	22	0	7764	33,95	579,295493	0,469568346	3,07213685	7,418805631	15,74999713	21,18340886	25,3006125	69,01777286	83,31676833	0	0	1	0	0,687	9,66	1,008827238	944,8479452
410010	Abati�	23	0	7764	33,95	579,295493	5,415027834	0,469568344	12,54642941	7,418805632	22,42731886	21,18340904	79,45460857	69,01777359	0	0	1	0	0,687	9,66	1,008827238	944,8479452
410010	Abati�	24	0	7764	33,95	579,295493	1,738527334	5,41502867	9,669128321	12,54642941	21,96306671	22,42731876	78,05589143	79,4546081	0	0	1	0	0,687	9,66	1,008827238	944,8479452
410010	Abati�	25	0	7764	33,95	579,295493	2,291813956	1,738527223	13,16013569	9,669128321	22,249134	21,96306671	82,98028	78,05589289	0	0	1	0	0,687	9,66	1,008827238	944,8479452
410010	Abati�	26	0	7764	33,95	579,295493	4,819981386	2,291814076	14,52171744	13,16013569	22,73187914	22,24913368	89,69176286	82,98028048	0	0	1	0	0,687	9,66	1,008827238	944,8479452
410010	Abati�	27	0	7764	33,95	579,295493	11,18925955	4,819980763	14,52620775	14,52171744	23,35938114	22,7318793	83,46733143	89,69176199	0	0	1	0	0,687	9,66	1,008827238	944,8479452
410010	Abati�	28	0	7764	33,95	579,295493	3,059016199	11,18925959	11,37455079	14,52620775	23,019933	23,35938109	79,18148	83,4673317	0	0	1	0	0,687	9,66	1,008827238	944,8479452
410010	Abati�	29	1	7764	33,95	579,295493	8,981043414	3,05901644	13,02598033	11,37455079	20,679061	23,01993301	85,04098286	79,18148013	0	0	1	0	0,687	9,66	1,008827238	944,8479452
410010	Abati�	30	4	7764	33,95	579,295493	6,4693181	8,981042323	14,57168635	13,02598033	21,67613986	20,67906104	88,43256286	85,04098196	0	0	1	0	0,687	9,66	1,008827238	944,8479452
410010	Abati�	31	2	7764	33,95	579,295493	0,93340765	6,469318362	14,65562274	14,57168635	26,81445757	21,67614002	74,10814857	88,43256226	0	0	1	0	0,687	9,66	1,008827238	944,8479452
410010	Abati�	32	3	7764	33,95	579,295493	0,009413607	0,933407616	11,69920187	14,65562274	25,67784714	26,81445753	67,10648714	74,10814811	0	0	1	0	0,687	9,66	1,008827238	944,8479452
410010	Abati�	33	6	7764	33,95	579,295493	9,551468054	0,009413606	13,61599693	11,69920187	22,42121014	25,6778473	80,46450286	67,10648772	0	0	1	0	0,687	9,66	1,008827238	944,8479452
410010	Abati�	34	5	7764	33,95	579,295493	0,6104305	9,551468121	13,21001684	13,61599693	24,19705929	22,42121031	75,76006143	80,46450369	0	0	1	0	0,687	9,66	1,008827238	944,8479452
410010	Abati�	35	4	7764	33,95	579,295493	5,430428627	0,610430558	16,74363436	13,21001684	29,35223771	24,19705914	69,32685	75,76005933	0	0	1	0	0,687	9,66	1,008827238	944,8479452
410010	Abati�	36	5	7764	33,95	579,295493	13,01360077	5,430428898	17,21452742	16,74363436	26,20467757	29,3522378	84,50494429	69,32685098	0	0	1	0	0,687	9,66	1,008827238	944,8479452
410010	Abati�	37	0	7764	33,95	579,295493	2,010979797	13,01360097	16,92644452	17,21452742	27,53343471	26,20467763	76,93796714	84,50494385	0	0	1	0	0,687	9,66	1,008827238	944,8479452
410010	Abati�	38	0	7764	33,95	579,295493	7,348439981	2,010979361	15,24792009	16,92644452	24,92884739	27,53343476	78,83314842	76,93796895	0	0	1	0	0,687	9,66	1,008827238	944,8479452
410020	Adrian�polis	14	0	6376	4,73	180,705908	2,032671527	3,391659692	18,05302389	17,91595799	28,18410614	27,31447404	77,52818429	80,52012741	0	0	1	0	0,667	22,59	0,875273523	199,2201929
410020	Adrian�polis	15	0	6376	4,73	180,705908	2,295579629	2,032671549	16,20986721	18,05302389	25,57216043	28,1841063	80,49164143	77,52818523	0	0	1	0	0,667	22,59	0,875273523	199,2201929
410020	Adrian�polis	16	0	6376	4,73	180,705908	1,058597993	2,295579621	15,55690818	16,20986721	24,31649257	25,57216035	80,90485286	80,49164204	0	0	1	0	0,667	22,59	0,875273523	199,2201929
410020	Adrian�polis	17	0	6376	4,73	180,705908	1,260899703	1,058597919	15,42733617	15,55690818	24,631948	24,31649253	79,25805143	80,90485251	0	0	1	0	0,667	22,59	0,875273523	199,2201929
410020	Adrian�polis	18	0	6376	4,73	180,705908	5,259710059	1,260899698	14,67067585	15,42733617	24,51948	24,6319479	81,68459	79,25805013	0	0	1	0	0,667	22,59	0,875273523	199,2201929
410020	Adrian�polis	19	0	6376	4,73	180,705908	1,708363163	5,259709557	14,83865493	14,67067585	24,48614614	24,51947989	79,88429714	81,68458988	0	0	1	0	0,667	22,59	0,875273523	199,2201929
410020	Adrian�polis	20	0	6376	4,73	180,705908	0,22182128	1,708363039	12,70722531	14,83865493	24,24460614	24,48614618	79,60349714	79,88429673	0	0	1	0	0,667	22,59	0,875273523	199,2201929
410020	Adrian�polis	21	0	6376	4,73	180,705908	3,19574928	0,221821266	15,07639348	12,70722531	21,413921	24,2446061	88,63753857	79,60349779	0	0	1	0	0,667	22,59	0,875273523	199,2201929
410020	Adrian�polis	22	0	6376	4,73	180,705908	0,32655058	3,195749362	6,249635679	15,07639348	20,53306543	21,41392105	69,37205286	88,63753832	0	0	1	0	0,667	22,59	0,875273523	199,2201929
410020	Adrian�polis	23	0	6376	4,73	180,705908	3,658174903	0,32655059	11,48436767	6,249635679	19,529963	20,53306553	84,71790286	69,3720535	0	0	1	0	0,667	22,59	0,875273523	199,2201929
410020	Adrian�polis	24	0	6376	4,73	180,705908	1,603923951	3,658174523	9,5766905	11,48436767	20,68379343	19,52996299	80,1448	84,71790148	0	0	1	0	0,667	22,59	0,875273523	199,2201929
410020	Adrian�polis	25	0	6376	4,73	180,705908	4,420836451	1,603923966	12,24047978	9,576690499	19,82927214	20,6837933	87,47520571	80,1448025	0	0	1	0	0,667	22,59	0,875273523	199,2201929
410020	Adrian�polis	26	0	6376	4,73	180,705908	4,529745429	4,420836986	13,14005259	12,24047978	21,139022	19,82927213	88,88624286	87,47520454	0	0	1	0	0,667	22,59	0,875273523	199,2201929
410020	Adrian�polis	27	0	6376	4,73	180,705908	11,62680513	4,529744883	13,57654216	13,14005259	20,48628771	21,13902205	89,35834714	88,88624373	0	0	1	0	0,667	22,59	0,875273523	199,2201929
410020	Adrian�polis	28	0	6376	4,73	180,705908	5,013895446	11,62680537	11,61417555	13,57654216	20,12761929	20,48628763	83,87639857	89,35834811	0	0	1	0	0,667	22,59	0,875273523	199,2201929
410020	Adrian�polis	29	0	6376	4,73	180,705908	11,02838578	5,013895029	11,65536451	11,61417555	17,12605686	20,12761933	88,94279857	83,87639889	0	0	1	0	0,667	22,59	0,875273523	199,2201929
410020	Adrian�polis	30	0	6376	4,73	180,705908	14,295325	11,02838622	12,67581815	11,6553645	16,23637529	17,12605676	94,72368714	88,9428	0	0	1	0	0,667	22,59	0,875273523	199,2201929
410020	Adrian�polis	31	2	6376	4,73	180,705908	0,846910174	14,2953243	12,5866321	12,67581815	23,33074786	16,23637522	79,03793	94,72368476	0	0	1	0	0,667	22,59	0,875273523	199,2201929
410020	Adrian�polis	32	0	6376	4,73	180,705908	0,092264006	0,846910149	11,41256368	12,5866321	22,19375114	23,3307479	77,55009143	79,03793045	0	0	1	0	0,667	22,59	0,875273523	199,2201929
410020	Adrian�polis	33	0	6376	4,73	180,705908	6,384849404	0,092264006	12,72033268	11,41256368	20,67206986	22,19375144	84,90456	77,55009106	0	0	1	0	0,667	22,59	0,875273523	199,2201929
410020	Adrian�polis	34	0	6376	4,73	180,705908	1,59414568	6,384848377	12,79491178	12,72033268	21,75328671	20,67206998	82,71249	84,90456274	0	0	1	0	0,667	22,59	0,875273523	199,2201929
410020	Adrian�polis	35	0	6376	4,73	180,705908	2,740564737	1,594145817	15,11603169	12,79491178	25,81858829	21,75328666	79,97408714	82,71249037	0	0	1	0	0,667	22,59	0,875273523	199,2201929
410020	Adrian�polis	36	0	6376	4,73	180,705908	11,50925224	2,740564811	15,51453185	15,11603169	21,152405	25,81858818	91,46518571	79,9740865	0	0	1	0	0,667	22,59	0,875273523	199,2201929
410020	Adrian�polis	37	0	6376	4,73	180,705908	3,942142171	11,5092523	15,40062273	15,51453185	22,89626586	21,15240486	84,74671429	91,46518451	0	0	1	0	0,667	22,59	0,875273523	199,2201929
410020	Adrian�polis	38	0	6376	4,73	180,705908	11,39033901	3,942141873	14,25836315	15,40062273	21,75188155	22,89626573	83,99896883	84,74671419	0	0	1	0	0,667	22,59	0,875273523	199,2201929
410030	Agudos Do Sul	14	0	8270	43,02	869,334606	1,739559414	1,663145514	15,04184405	15,719448	26,110744	26,24075178	76,72117429	79,5045256	0	0	0	0	0,66	17,2	0,687285223	566,6952236
410030	Agudos Do Sul	15	0	8270	43,02	869,334606	1,687325341	1,739559475	13,27774506	15,04184405	24,42120414	26,11074403	78,96916857	76,72117561	0	0	0	0	0,66	17,2	0,687285223	566,6952236
410030	Agudos Do Sul	16	0	8270	43,02	869,334606	3,782804314	1,687325309	12,64386624	13,27774506	21,32598671	24,42120416	85,66932286	78,96916724	0	0	0	0	0,66	17,2	0,687285223	566,6952236
410030	Agudos Do Sul	17	0	8270	43,02	869,334606	0,566523116	3,782804403	12,63983418	12,64386624	22,379005	21,32598667	81,57206714	85,66932411	0	0	0	0	0,66	17,2	0,687285223	566,6952236
410030	Agudos Do Sul	18	0	8270	43,02	869,334606	1,9637059	0,56652316	11,14095439	12,63983418	22,12409157	22,37900486	80,12239143	81,57206777	0	0	0	0	0,66	17,2	0,687285223	566,6952236
410030	Agudos Do Sul	19	0	8270	43,02	869,334606	5,283995929	1,963705904	11,2977568	11,14095439	22,18507571	22,12409158	82,83356143	80,12239189	0	0	0	0	0,66	17,2	0,687285223	566,6952236
410030	Agudos Do Sul	20	0	8270	43,02	869,334606	0,095617049	5,283995589	9,955683923	11,2977568	22,18035486	22,18507548	82,67648571	82,83356253	0	0	0	0	0,66	17,2	0,687285223	566,6952236
410030	Agudos Do Sul	21	0	8270	43,02	869,334606	4,160714343	0,095617045	12,38372021	9,955683924	18,41551057	22,18035485	91,90788857	82,67648547	0	0	0	0	0,66	17,2	0,687285223	566,6952236
410030	Agudos Do Sul	22	0	8270	43,02	869,334606	1,454953406	4,16071445	3,181405984	12,38372021	17,29149614	18,4155106	71,84396143	91,90788743	0	0	0	0	0,66	17,2	0,687285223	566,6952236
410030	Agudos Do Sul	23	0	8270	43,02	869,334606	1,709618559	1,454953453	7,970384996	3,181405984	17,97083071	17,29149599	85,37967	71,84396018	0	0	0	0	0,66	17,2	0,687285223	566,6952236
410030	Agudos Do Sul	24	0	8270	43,02	869,334606	4,057372601	1,709618644	6,460680887	7,970384995	17,91945829	17,9708309	84,84555571	85,37966994	0	0	0	0	0,66	17,2	0,687285223	566,6952236
410030	Agudos Do Sul	25	0	8270	43,02	869,334606	2,515262273	4,057372692	9,393019267	6,460680888	17,79139457	17,91945855	88,43779714	84,84555487	0	0	0	0	0,66	17,2	0,687285223	566,6952236
410030	Agudos Do Sul	26	1	8270	43,02	869,334606	2,960318194	2,515262891	8,122191839	9,393019268	18,79542257	17,79139467	83,70513	88,4377971	0	0	0	0	0,66	17,2	0,687285223	566,6952236
410030	Agudos Do Sul	27	0	8270	43,02	869,334606	8,707352014	2,960318324	11,30229786	8,122191838	18,09418686	18,79542239	92,01990714	83,7051274	0	0	0	0	0,66	17,2	0,687285223	566,6952236
410030	Agudos Do Sul	28	0	8270	43,02	869,334606	7,332541726	8,707351603	8,168620196	11,30229786	17,05978171	18,09418694	86,69813857	92,01990793	0	0	0	0	0,66	17,2	0,687285223	566,6952236
410030	Agudos Do Sul	29	0	8270	43,02	869,334606	7,795239929	7,332541039	7,0555942	8,168620194	15,14686714	17,05978153	88,97747571	86,69813793	0	0	0	0	0,66	17,2	0,687285223	566,6952236
410030	Agudos Do Sul	30	1	8270	43,02	869,334606	13,31889986	7,795240169	9,30309316	7,055594198	14,40809314	15,1468671	94,10354143	88,97747279	0	0	0	0	0,66	17,2	0,687285223	566,6952236
410030	Agudos Do Sul	31	3	8270	43,02	869,334606	3,700450944	13,31889882	9,747324264	9,303093161	20,96021586	14,4080932	84,38121143	94,10354213	0	0	0	0	0,66	17,2	0,687285223	566,6952236
410030	Agudos Do Sul	32	6	8270	43,02	869,334606	0,2790079	3,700450645	8,251390383	9,747324262	21,24962514	20,96021575	78,56078714	84,38121115	0	0	0	0	0,66	17,2	0,687285223	566,6952236
410030	Agudos Do Sul	33	3	8270	43,02	869,334606	6,138083999	0,279007905	10,37031922	8,25139038	19,48536857	21,24962512	83,24370571	78,56078872	0	0	0	0	0,66	17,2	0,687285223	566,6952236
410030	Agudos Do Sul	34	1	8270	43,02	869,334606	0,765103154	6,138083548	9,812717437	10,37031922	20,23197571	19,48536865	83,11703143	83,24370615	0	0	0	0	0,66	17,2	0,687285223	566,6952236
410030	Agudos Do Sul	35	0	8270	43,02	869,334606	3,473358959	0,765103128	12,12059884	9,812717439	24,97481671	20,23197574	77,74893429	83,11703122	0	0	0	0	0,66	17,2	0,687285223	566,6952236
410030	Agudos Do Sul	36	2	8270	43,02	869,334606	18,37382886	3,473358688	12,63274919	12,12059884	18,03290229	24,9748168	93,76501286	77,74893523	0	0	0	0	0,66	17,2	0,687285223	566,6952236
410030	Agudos Do Sul	37	1	8270	43,02	869,334606	6,839655247	18,37382824	12,13109276	12,63274919	20,32941643	18,03290232	89,5774	93,76501374	0	0	0	0	0,66	17,2	0,687285223	566,6952236
410030	Agudos Do Sul	38	0	8270	43,02	869,334606	7,131378175	6,839654907	10,82322529	12,13109276	19,37238562	20,32941645	86,91645645	89,57739807	0	0	0	0	0,66	17,2	0,687285223	566,6952236
410040	Almirante Tamandar�	14	0	103204	529,94	956,942571	1,762108181	1,892885625	15,28238331	15,35702183	26,18142043	25,61925586	75,88233	79,24116998	0	0	1	0	0,699	4,89	0,994647362	37265,16493
410040	Almirante Tamandar�	15	0	103204	529,94	956,942571	2,055824514	1,7621082	13,42699347	15,28238331	23,90601686	26,18142055	79,29958571	75,88232899	0	0	1	0	0,699	4,89	0,994647362	37265,16493
410040	Almirante Tamandar�	16	0	103204	529,94	956,942571	2,162116376	2,055824445	12,73087522	13,42699347	21,70760543	23,90601701	81,73486857	79,29958497	0	0	1	0	0,699	4,89	0,994647362	37265,16493
410040	Almirante Tamandar�	17	0	103204	529,94	956,942571	0,458322833	2,162116467	12,58000904	12,73087522	22,11093714	21,7076055	79,08332286	81,73486662	0	0	1	0	0,699	4,89	0,994647362	37265,16493
410040	Almirante Tamandar�	18	0	103204	529,94	956,942571	4,812668159	0,458322818	11,5353762	12,58000904	21,990322	22,11093722	80,88744286	79,08332397	0	0	1	0	0,699	4,89	0,994647362	37265,16493
410040	Almirante Tamandar�	19	1	103204	529,94	956,942571	2,084100971	4,81266849	11,66912195	11,53537619	22,220719	21,99032206	80,03563857	80,88744305	0	0	1	0	0,699	4,89	0,994647362	37265,16493
410040	Almirante Tamandar�	20	0	103204	529,94	956,942571	0,133152483	2,084100847	10,05632318	11,66912195	22,49679429	22,22071893	78,50139571	80,03563802	0	0	1	0	0,699	4,89	0,994647362	37265,16493
410040	Almirante Tamandar�	21	0	103204	529,94	956,942571	2,14183104	0,133152479	12,18926212	10,05632318	18,62170586	22,49679428	90,48726714	78,5013977	0	0	1	0	0,699	4,89	0,994647362	37265,16493
410040	Almirante Tamandar�	22	0	103204	529,94	956,942571	0,813762074	2,141830957	3,122883464	12,18926212	17,26320486	18,62170582	68,83597714	90,48726744	0	0	1	0	0,699	4,89	0,994647362	37265,16493
410040	Almirante Tamandar�	23	1	103204	529,94	956,942571	3,483855033	0,81376209	8,294463549	3,122883462	18,05919914	17,2632049	83,97586	68,8359778	0	0	1	0	0,699	4,89	0,994647362	37265,16493
410040	Almirante Tamandar�	24	0	103204	529,94	956,942571	2,603506119	3,483855676	6,644551986	8,294463547	18,27012643	18,05919927	81,07189	83,97586023	0	0	1	0	0,699	4,89	0,994647362	37265,16493
410040	Almirante Tamandar�	25	0	103204	529,94	956,942571	3,707558749	2,603505797	9,433701299	6,644551985	18,00802343	18,27012641	86,77329571	81,07189152	0	0	1	0	0,699	4,89	0,994647362	37265,16493
410040	Almirante Tamandar�	26	1	103204	529,94	956,942571	4,167219244	3,707559235	9,331170679	9,433701298	19,10407271	18,00802336	85,85122714	86,77329512	0	0	1	0	0,699	4,89	0,994647362	37265,16493
410040	Almirante Tamandar�	27	0	103204	529,94	956,942571	12,09567713	4,167218776	11,20193588	9,331170675	18,29108286	19,10407266	89,85248429	85,8512266	0	0	1	0	0,699	4,89	0,994647362	37265,16493
410040	Almirante Tamandar�	28	0	103204	529,94	956,942571	5,116334567	12,09567738	8,877402963	11,20193588	17,75934743	18,29108293	83,65971286	89,85248431	0	0	1	0	0,699	4,89	0,994647362	37265,16493
410040	Almirante Tamandar�	29	2	103204	529,94	956,942571	9,299506429	5,116334638	8,252829163	8,877402962	15,134445	17,75934725	88,67831857	83,65971218	0	0	1	0	0,699	4,89	0,994647362	37265,16493
410040	Almirante Tamandar�	30	50	103204	529,94	956,942571	13,33113471	9,299506755	10,19389227	8,252829162	14,70443443	15,13444496	94,59314429	88,67831963	0	0	1	0	0,699	4,89	0,994647362	37265,16493
410040	Almirante Tamandar�	31	69	103204	529,94	956,942571	2,05950561	13,33113447	10,25491375	10,19389227	21,75369371	14,70443448	78,51053429	94,59314372	0	0	1	0	0,699	4,89	0,994647362	37265,16493
410040	Almirante Tamandar�	32	28	103204	529,94	956,942571	0,0874234	2,059505608	8,44043818	10,25491375	21,17516743	21,75369357	73,87076143	78,51053314	0	0	1	0	0,699	4,89	0,994647362	37265,16493
410040	Almirante Tamandar�	33	21	103204	529,94	956,942571	7,298590743	0,087423405	10,24363103	8,440438178	18,62052029	21,1751671	82,20997714	73,87076011	0	0	1	0	0,699	4,89	0,994647362	37265,16493
410040	Almirante Tamandar�	34	48	103204	529,94	956,942571	1,095882043	7,29859067	9,883076814	10,24363103	19,952186	18,62052049	80,51389714	82,20997541	0	0	1	0	0,699	4,89	0,994647362	37265,16493
410040	Almirante Tamandar�	35	52	103204	529,94	956,942571	3,967211744	1,095882068	12,67035212	9,883076814	24,91357357	19,95218606	73,96043429	80,51389757	0	0	1	0	0,699	4,89	0,994647362	37265,16493
410040	Almirante Tamandar�	36	59	103204	529,94	956,942571	15,55782019	3,967211137	13,10169012	12,67035212	18,93564271	24,91357365	93,04639143	73,96043446	0	0	1	0	0,699	4,89	0,994647362	37265,16493
410040	Almirante Tamandar�	37	8	103204	529,94	956,942571	5,490482457	15,55782192	12,73000654	13,10169012	20,98327329	18,93564279	86,62703857	93,04639251	0	0	1	0	0,699	4,89	0,994647362	37265,16493
410040	Almirante Tamandar�	38	0	103204	529,94	956,942571	11,20661251	5,490482037	10,89085723	12,73000654	20,18226783	20,98327321	84,32231797	86,62703775	0	0	1	0	0,699	4,89	0,994647362	37265,16493
410045	Altamira Do Paran�	14	0	4306	11,13	589,323763	2,342260964	1,123133837	17,74367079	18,71927797	30,36289786	31,52605896	72,56213286	70,56641213	0	1	1	0	0,667	25,06	1,581027668	154,8520437
410045	Altamira Do Paran�	15	0	4306	11,13	589,323763	0,075000633	2,342261033	16,40080325	17,74367079	30,090644	30,36289797	66,69988857	72,56213441	0	1	1	0	0,667	25,06	1,581027668	154,8520437
410045	Altamira Do Paran�	16	0	4306	11,13	589,323763	3,554008957	0,07500062	15,49422355	16,40080325	27,97093129	30,0906439	72,48218571	66,69988842	0	1	1	0	0,667	25,06	1,581027668	154,8520437
410045	Altamira Do Paran�	17	0	4306	11,13	589,323763	0,142570564	3,554009229	14,94154841	15,49422355	28,84457714	27,97093128	67,27125714	72,48218666	0	1	1	0	0,667	25,06	1,581027668	154,8520437
410045	Altamira Do Paran�	18	0	4306	11,13	589,323763	6,774984781	0,142570556	14,38302088	14,94154841	24,82477171	28,84457708	81,47342143	67,27125844	0	1	1	0	0,667	25,06	1,581027668	154,8520437
410045	Altamira Do Paran�	19	0	4306	11,13	589,323763	9,188049143	6,774985155	14,32852077	14,38302088	25,37181729	24,82477177	79,39795143	81,47342318	0	1	1	0	0,667	25,06	1,581027668	154,8520437
410045	Altamira Do Paran�	20	0	4306	11,13	589,323763	0,118369259	9,188048426	13,34197142	14,32852077	26,76394443	25,37181734	72,43537571	79,397953	0	1	1	0	0,667	25,06	1,581027668	154,8520437
410045	Altamira Do Paran�	21	0	4306	11,13	589,323763	12,0254096	0,118369252	16,97133209	13,34197142	22,84242	26,76394451	90,26151571	72,4353754	0	1	1	0	0,667	25,06	1,581027668	154,8520437
410045	Altamira Do Paran�	22	0	4306	11,13	589,323763	1,447590336	12,02541129	6,009420943	16,97133209	18,02507286	22,84242002	75,68570857	90,2615138	0	1	1	0	0,667	25,06	1,581027668	154,8520437
410045	Altamira Do Paran�	23	0	4306	11,13	589,323763	3,15272171	1,447590316	10,63420211	6,009420942	20,67918329	18,02507294	79,81251857	75,68571003	0	1	1	0	0,667	25,06	1,581027668	154,8520437
410045	Altamira Do Paran�	24	0	4306	11,13	589,323763	2,9527049	3,152721479	9,356664106	10,63420211	21,29079871	20,67918337	77,54566286	79,81251778	0	1	1	0	0,667	25,06	1,581027668	154,8520437
410045	Altamira Do Paran�	25	0	4306	11,13	589,323763	7,435246399	2,952705346	13,79453555	9,356664104	20,73250771	21,29079867	88,54565	77,54566374	0	1	1	0	0,667	25,06	1,581027668	154,8520437
410045	Altamira Do Paran�	26	2	4306	11,13	589,323763	7,277252386	7,435246668	13,52824934	13,79453555	23,16643257	20,73250765	83,47834429	88,54564773	0	1	1	0	0,667	25,06	1,581027668	154,8520437
410045	Altamira Do Paran�	27	3	4306	11,13	589,323763	14,6273046	7,277253238	14,64800821	13,52824934	21,64629	23,16643267	87,62795857	83,47834342	0	1	1	0	0,667	25,06	1,581027668	154,8520437
410045	Altamira Do Paran�	28	0	4306	11,13	589,323763	2,659290836	14,62730511	12,12706903	14,64800821	22,05733829	21,64629008	81,71809714	87,62796027	0	1	1	0	0,667	25,06	1,581027668	154,8520437
410045	Altamira Do Paran�	29	6	4306	11,13	589,323763	4,336402021	2,6592913	9,595892967	12,12706903	19,38451829	22,05733842	77,65620286	81,71809797	0	1	1	0	0,667	25,06	1,581027668	154,8520437
410045	Altamira Do Paran�	30	1	4306	11,13	589,323763	8,881053111	4,336402008	12,77218741	9,595892967	19,29011471	19,38451819	88,05984571	77,65620478	0	1	1	0	0,667	25,06	1,581027668	154,8520437
410045	Altamira Do Paran�	31	1	4306	11,13	589,323763	3,276786816	8,881053098	14,16865877	12,77218741	26,26011829	19,2901148	74,88416143	88,05984495	0	1	1	0	0,667	25,06	1,581027668	154,8520437
410045	Altamira Do Paran�	32	1	4306	11,13	589,323763	0,09925398	3,276786502	11,52794367	14,16865877	24,47989514	26,26011822	72,17176714	74,88415983	0	1	1	0	0,667	25,06	1,581027668	154,8520437
410045	Altamira Do Paran�	33	0	4306	11,13	589,323763	12,12021734	0,099253978	12,92767318	11,52794367	21,55743714	24,47989492	81,97072571	72,17176807	0	1	1	0	0,667	25,06	1,581027668	154,8520437
410045	Altamira Do Paran�	34	1	4306	11,13	589,323763	1,133280299	12,120217	13,01409365	12,92767318	24,39032771	21,55743708	74,03628143	81,97072615	0	1	1	0	0,667	25,06	1,581027668	154,8520437
410045	Altamira Do Paran�	35	0	4306	11,13	589,323763	9,998541161	1,133280224	16,66867118	13,01409365	28,45972014	24,39032772	74,24802714	74,0362815	0	1	1	0	0,667	25,06	1,581027668	154,8520437
410045	Altamira Do Paran�	36	0	4306	11,13	589,323763	8,933693157	9,998542099	15,57706096	16,66867118	23,09018743	28,45972019	89,61444	74,2480274	0	1	1	0	0,667	25,06	1,581027668	154,8520437
410045	Altamira Do Paran�	37	0	4306	11,13	589,323763	3,258687071	8,933693269	16,71745672	15,57706096	26,68976143	23,09018757	76,16276286	89,6144408	0	1	1	0	0,667	25,06	1,581027668	154,8520437
410045	Altamira Do Paran�	38	0	4306	11,13	589,323763	12,01784631	3,258687194	13,11391685	16,71745672	25,00144257	26,68976141	74,1280529	76,16276348	0	1	1	0	0,667	25,06	1,581027668	154,8520437
410050	Alt�nia	14	0	20516	31,01	373,689031	3,810384596	1,205426216	19,11269735	20,7631072	32,19298814	34,32768202	69,79024857	64,93797037	1	1	1	1	0,721	5,23	1,348228043	671,3142863
410050	Alt�nia	15	0	20516	31,01	373,689031	0,198571537	3,810384528	17,98842035	19,11269735	32,68091371	32,19298814	60,58100857	69,79024964	1	1	1	1	0,721	5,23	1,348228043	671,3142863
410050	Alt�nia	16	0	20516	31,01	373,689031	0,876418614	0,19857153	17,66807894	17,98842035	31,15372414	32,68091381	63,93205286	60,58100896	1	1	1	1	0,721	5,23	1,348228043	671,3142863
410050	Alt�nia	17	0	20516	31,01	373,689031	0,421322281	0,876418637	16,57538807	17,66807894	31,46376971	31,15372418	61,17738143	63,93205435	1	1	1	1	0,721	5,23	1,348228043	671,3142863
410050	Alt�nia	18	0	20516	31,01	373,689031	4,731180586	0,421322234	16,10290951	16,57538807	27,029035	31,4637697	78,06021429	61,17738242	1	1	1	1	0,721	5,23	1,348228043	671,3142863
410050	Alt�nia	19	0	20516	31,01	373,689031	12,42033297	4,731180301	16,52013424	16,10290951	27,87255371	27,02903506	76,2698	78,06021296	1	1	1	1	0,721	5,23	1,348228043	671,3142863
410050	Alt�nia	20	0	20516	31,01	373,689031	0,02908376	12,42033264	15,5543317	16,52013424	29,20580071	27,87255366	66,55073143	76,26979932	1	1	1	1	0,721	5,23	1,348228043	671,3142863
410050	Alt�nia	21	0	20516	31,01	373,689031	15,24410071	0,029083751	18,67537419	15,5543317	25,88561414	29,20580068	86,58114	66,55073068	1	1	1	1	0,721	5,23	1,348228043	671,3142863
410050	Alt�nia	22	0	20516	31,01	373,689031	1,066781181	15,24410032	8,214970484	18,67537419	19,22581571	25,88561429	74,65857571	86,58113873	1	1	1	1	0,721	5,23	1,348228043	671,3142863
410050	Alt�nia	23	0	20516	31,01	373,689031	3,516489981	1,06678117	12,06172388	8,214970484	22,151947	19,22581569	77,76155857	74,65857625	1	1	1	1	0,721	5,23	1,348228043	671,3142863
410050	Alt�nia	24	0	20516	31,01	373,689031	2,337994579	3,516489497	10,8151917	12,06172388	22,85938857	22,15194694	75,64281143	77,76155851	1	1	1	1	0,721	5,23	1,348228043	671,3142863
410050	Alt�nia	25	4	20516	31,01	373,689031	8,107364587	2,337994974	15,09113455	10,8151917	21,94207343	22,85938852	86,27730429	75,64281285	1	1	1	1	0,721	5,23	1,348228043	671,3142863
410050	Alt�nia	26	0	20516	31,01	373,689031	6,015959643	8,107365043	15,45065649	15,09113455	24,51869643	21,94207344	85,33360714	86,2773032	1	1	1	1	0,721	5,23	1,348228043	671,3142863
410050	Alt�nia	27	0	20516	31,01	373,689031	10,86371114	6,015959213	15,84206944	15,45065649	23,81711414	24,51869653	83,93455286	85,33360531	1	1	1	1	0,721	5,23	1,348228043	671,3142863
410050	Alt�nia	28	0	20516	31,01	373,689031	1,90331543	10,86371124	12,57776124	15,84206944	23,414062	23,81711413	80,03556571	83,93455325	1	1	1	1	0,721	5,23	1,348228043	671,3142863
410050	Alt�nia	29	0	20516	31,01	373,689031	3,2386459	1,903315525	11,27753061	12,57776124	21,46944729	23,41406215	74,23409	80,03556668	1	1	1	1	0,721	5,23	1,348228043	671,3142863
410050	Alt�nia	30	0	20516	31,01	373,689031	1,835644687	3,238645982	13,22954739	11,27753061	21,55481771	21,46944737	84,85422571	74,23409057	1	1	1	1	0,721	5,23	1,348228043	671,3142863
410050	Alt�nia	31	0	20516	31,01	373,689031	2,292764869	1,835644619	16,02563151	13,22954739	27,61825057	21,5548177	73,39362	84,85422701	1	1	1	1	0,721	5,23	1,348228043	671,3142863
410050	Alt�nia	32	0	20516	31,01	373,689031	0,177295803	2,292765167	12,78838885	16,02563151	25,91318643	27,61825052	69,62373286	73,39362097	1	1	1	1	0,721	5,23	1,348228043	671,3142863
410050	Alt�nia	33	1	20516	31,01	373,689031	8,92005625	0,177295794	14,83256554	12,78838885	23,23348586	25,9131865	80,11332143	69,6237335	1	1	1	1	0,721	5,23	1,348228043	671,3142863
410050	Alt�nia	34	8	20516	31,01	373,689031	1,759063923	8,920057229	15,27074088	14,83256554	26,888995	23,23348586	70,82097286	80,11332254	1	1	1	1	0,721	5,23	1,348228043	671,3142863
410050	Alt�nia	35	6	20516	31,01	373,689031	7,578714989	1,759063919	18,91492965	15,27074088	30,76422714	26,88899511	70,68290143	70,82097308	1	1	1	1	0,721	5,23	1,348228043	671,3142863
410050	Alt�nia	36	3	20516	31,01	373,689031	3,758832339	7,578716129	15,60111121	18,91492965	24,33631429	30,76422729	85,02967571	70,68290129	1	1	1	1	0,721	5,23	1,348228043	671,3142863
410050	Alt�nia	37	3	20516	31,01	373,689031	1,281843246	3,758832518	17,33791837	15,60111121	28,384637	24,33631405	72,37174857	85,02967694	1	1	1	1	0,721	5,23	1,348228043	671,3142863
410050	Alt�nia	38	0	20516	31,01	373,689031	7,021500326	1,281843082	15,1001407	17,33791837	26,19786239	28,3846369	72,10069787	72,37174779	1	1	1	1	0,721	5,23	1,348228043	671,3142863
410060	Alto Paran�	14	0	13663	33,51	522,861218	1,32814591	1,910513083	19,52388185	19,98084574	31,64210957	32,12087906	67,57793143	67,38739737	0	0	1	0	0,696	7,63	0,967910059	1179,407412
410060	Alto Paran�	15	0	13663	33,51	522,861218	0,676190804	1,328145946	18,27031238	19,52388185	30,64237629	31,6421097	61,96713	67,57793217	0	0	1	0	0,696	7,63	0,967910059	1179,407412
410060	Alto Paran�	16	0	13663	33,51	522,861218	1,003055513	0,676190736	17,59976345	18,27031238	30,55233914	30,64237621	60,39739	61,96713047	0	0	1	0	0,696	7,63	0,967910059	1179,407412
410060	Alto Paran�	17	0	13663	33,51	522,861218	0,83687807	1,003055484	16,77842145	17,59976345	29,97808343	30,55233908	58,05620857	60,39739093	0	0	1	0	0,696	7,63	0,967910059	1179,407412
410060	Alto Paran�	18	0	13663	33,51	522,861218	1,999016539	0,836878139	16,20297525	16,77842145	26,63979357	29,97808342	76,79071857	58,05621023	0	0	1	0	0,696	7,63	0,967910059	1179,407412
410060	Alto Paran�	19	0	13663	33,51	522,861218	7,152043614	1,99901646	16,18077476	16,20297525	27,75349857	26,63979347	71,80685143	76,79071687	0	0	1	0	0,696	7,63	0,967910059	1179,407412
410060	Alto Paran�	20	0	13663	33,51	522,861218	0,092610694	7,152044159	15,06426163	16,18077476	27,98411314	27,75349862	65,06481143	71,80685247	0	0	1	0	0,696	7,63	0,967910059	1179,407412
410060	Alto Paran�	21	0	13663	33,51	522,861218	5,136737927	0,092610697	17,88974621	15,06426163	26,62704243	27,98411304	81,18959143	65,06480989	0	0	1	0	0,696	7,63	0,967910059	1179,407412
410060	Alto Paran�	22	0	13663	33,51	522,861218	0,895608609	5,136737264	8,691550236	17,88974621	20,40081486	26,62704252	69,59112	81,18959296	0	0	1	0	0,696	7,63	0,967910059	1179,407412
410060	Alto Paran�	23	0	13663	33,51	522,861218	4,3331274	0,895608606	13,36463483	8,691550236	22,69325229	20,40081475	73,56652429	69,59111889	0	0	1	0	0,696	7,63	0,967910059	1179,407412
410060	Alto Paran�	24	0	13663	33,51	522,861218	2,567169544	4,333127244	11,17237353	13,36463483	22,62633743	22,69325232	71,67555714	73,56652369	0	0	1	0	0,696	7,63	0,967910059	1179,407412
410060	Alto Paran�	25	0	13663	33,51	522,861218	4,693467417	2,567168936	15,00459113	11,17237353	22,89864414	22,62633765	80,16027286	71,67555864	0	0	1	0	0,696	7,63	0,967910059	1179,407412
410060	Alto Paran�	26	1	13663	33,51	522,861218	5,795709929	4,693467424	15,65290819	15,00459113	23,83520743	22,8986442	83,38782571	80,16027168	0	0	1	0	0,696	7,63	0,967910059	1179,407412
410060	Alto Paran�	27	0	13663	33,51	522,861218	10,3874411	5,795709667	15,80634017	15,65290819	24,25585029	23,83520753	78,29752571	83,38782621	0	0	1	0	0,696	7,63	0,967910059	1179,407412
410060	Alto Paran�	28	0	13663	33,51	522,861218	1,575582166	10,38744054	12,86926934	15,80634017	23,85079814	24,25585013	75,19692857	78,29752675	0	0	1	0	0,696	7,63	0,967910059	1179,407412
410060	Alto Paran�	29	0	13663	33,51	522,861218	5,851082727	1,575582145	12,88297141	12,86926934	21,53641257	23,850798	76,54675143	75,19692793	0	0	1	0	0,696	7,63	0,967910059	1179,407412
410060	Alto Paran�	30	10	13663	33,51	522,861218	4,297124331	5,851082836	14,24559997	12,88297141	22,68675743	21,53641268	83,40760143	76,54675386	0	0	1	0	0,696	7,63	0,967910059	1179,407412
410060	Alto Paran�	31	19	13663	33,51	522,861218	1,016199949	4,297123907	16,74491571	14,24559997	28,16094071	22,68675745	67,38608286	83,40760015	0	0	1	0	0,696	7,63	0,967910059	1179,407412
410060	Alto Paran�	32	12	13663	33,51	522,861218	0,036787056	1,016200015	12,98307338	16,74491571	26,15613171	28,16094083	61,90204571	67,38608295	0	0	1	0	0,696	7,63	0,967910059	1179,407412
410060	Alto Paran�	33	5	13663	33,51	522,861218	12,4093823	0,036787054	14,71025008	12,98307338	22,55684214	26,1561317	78,58548714	61,90204712	0	0	1	0	0,696	7,63	0,967910059	1179,407412
410060	Alto Paran�	34	6	13663	33,51	522,861218	0,862637047	12,40938259	14,64075475	14,71025008	25,42186671	22,556842	69,50545714	78,58548726	0	0	1	0	0,696	7,63	0,967910059	1179,407412
410060	Alto Paran�	35	7	13663	33,51	522,861218	5,81102497	0,862637084	19,13847551	14,64075475	30,08572886	25,42186657	65,78541286	69,50545524	0	0	1	0	0,696	7,63	0,967910059	1179,407412
410060	Alto Paran�	36	7	13663	33,51	522,861218	8,573632	5,81102517	16,99611248	19,13847551	26,984039	30,08572866	82,80726714	65,78541345	0	0	1	0	0,696	7,63	0,967910059	1179,407412
410060	Alto Paran�	37	1	13663	33,51	522,861218	1,98186427	8,573631964	18,02824046	16,99611248	29,20244943	26,98403892	69,17036429	82,80726627	0	0	1	0	0,696	7,63	0,967910059	1179,407412
410060	Alto Paran�	38	0	13663	33,51	522,861218	6,627436345	1,98186468	15,12764983	18,02824046	25,64183081	29,20244953	74,32062555	69,17036304	0	0	1	0	0,696	7,63	0,967910059	1179,407412
410070	Alto Piquiri	14	0	10179	22,74	412,779217	2,385811283	1,129558566	18,54638372	19,77506782	31,36379743	32,86977518	69,93440857	66,58443854	0	0	0	0	0,676	8,77	0,576701269	1155,08843
410070	Alto Piquiri	15	0	10179	22,74	412,779217	0,093248449	2,385812	17,35260164	18,54638372	31,47403914	31,36379742	61,84580714	69,93440737	0	0	0	0	0,676	8,77	0,576701269	1155,08843
410070	Alto Piquiri	16	0	10179	22,74	412,779217	0,799125997	0,093248438	16,8493943	17,35260164	29,91650543	31,4740393	65,13021714	61,84580739	0	0	0	0	0,676	8,77	0,576701269	1155,08843
410070	Alto Piquiri	17	0	10179	22,74	412,779217	0,314884281	0,799126118	15,94264539	16,8493943	30,43845886	29,91650553	61,07886429	65,13021714	0	0	0	0	0,676	8,77	0,576701269	1155,08843
410070	Alto Piquiri	18	0	10179	22,74	412,779217	5,20967625	0,314884313	15,33507267	15,94264539	26,00490557	30,43845878	78,66845429	61,07886661	0	0	0	0	0,676	8,77	0,576701269	1155,08843
410070	Alto Piquiri	19	0	10179	22,74	412,779217	11,32762678	5,209676344	15,5996216	15,33507267	26,802019	26,00490574	76,62016714	78,6684539	0	0	0	0	0,676	8,77	0,576701269	1155,08843
410070	Alto Piquiri	20	0	10179	22,74	412,779217	0,079302766	11,32762575	14,53211176	15,5996216	28,03601157	26,80201894	67,61002143	76,62016711	0	0	0	0	0,676	8,77	0,576701269	1155,08843
410070	Alto Piquiri	21	0	10179	22,74	412,779217	14,32349514	0,079302756	17,93317785	14,53211176	24,63862743	28,03601172	87,72751	67,61002249	0	0	0	0	0,676	8,77	0,576701269	1155,08843
410070	Alto Piquiri	22	0	10179	22,74	412,779217	0,923251303	14,32349661	7,371422223	17,93317784	18,51983171	24,63862748	74,47206429	87,72751042	0	0	0	0	0,676	8,77	0,576701269	1155,08843
410070	Alto Piquiri	23	0	10179	22,74	412,779217	3,18454557	0,923251333	11,59475758	7,371422222	21,37486229	18,51983169	78,19356143	74,47206446	0	0	0	0	0,676	8,77	0,576701269	1155,08843
410070	Alto Piquiri	24	0	10179	22,74	412,779217	2,55191087	3,184545571	10,16166258	11,59475758	22,01810671	21,37486204	75,85252286	78,19356129	0	0	0	0	0,676	8,77	0,576701269	1155,08843
410070	Alto Piquiri	25	0	10179	22,74	412,779217	7,920989099	2,55191032	14,57810392	10,16166258	21,48411143	22,0181067	86,88872	75,85252274	0	0	0	0	0,676	8,77	0,576701269	1155,08843
410070	Alto Piquiri	26	0	10179	22,74	412,779217	7,020605386	7,920989095	14,85988717	14,57810392	23,952684	21,48411152	85,50817571	86,88872146	0	0	0	0	0,676	8,77	0,576701269	1155,08843
410070	Alto Piquiri	27	0	10179	22,74	412,779217	12,29757531	7,020605938	15,30777512	14,85988717	22,91396129	23,95268382	85,11932286	85,50817501	0	0	0	0	0,676	8,77	0,576701269	1155,08843
410070	Alto Piquiri	28	0	10179	22,74	412,779217	2,215317451	12,29757577	12,52726245	15,30777512	22,893348	22,91396136	80,12132857	85,11932267	0	0	0	0	0,676	8,77	0,576701269	1155,08843
410070	Alto Piquiri	29	0	10179	22,74	412,779217	3,900014129	2,215317594	10,78107453	12,52726245	20,51780957	22,8933482	75,98605429	80,12132948	0	0	0	0	0,676	8,77	0,576701269	1155,08843
410070	Alto Piquiri	30	0	10179	22,74	412,779217	4,2553705	3,900013567	13,16997071	10,78107453	20,72552214	20,51780953	86,74304429	75,9860529	0	0	0	0	0,676	8,77	0,576701269	1155,08843
410070	Alto Piquiri	31	0	10179	22,74	412,779217	2,505185434	4,255369907	15,3591825	13,16997071	27,04701914	20,72552218	73,28554429	86,74304391	0	0	0	0	0,676	8,77	0,576701269	1155,08843
410070	Alto Piquiri	32	0	10179	22,74	412,779217	0,108560476	2,505185813	12,13204195	15,3591825	25,16953857	27,04701932	70,43765429	73,28554378	0	0	0	0	0,676	8,77	0,576701269	1155,08843
410070	Alto Piquiri	33	0	10179	22,74	412,779217	9,662004304	0,108560482	14,02386756	12,13204195	22,25307457	25,16953835	81,18231	70,43765346	0	0	0	0	0,676	8,77	0,576701269	1155,08843
410070	Alto Piquiri	34	0	10179	22,74	412,779217	1,4994697	9,662004339	14,26646998	14,02386756	25,66924971	22,25307465	71,79930714	81,18230981	0	0	0	0	0,676	8,77	0,576701269	1155,08843
410070	Alto Piquiri	35	0	10179	22,74	412,779217	8,791342746	1,499469761	17,95998408	14,26646998	29,76075514	25,66924978	71,85372286	71,79930839	0	0	0	0	0,676	8,77	0,576701269	1155,08843
410070	Alto Piquiri	36	0	10179	22,74	412,779217	5,641952843	8,791342047	15,48869639	17,95998408	23,891604	29,7607552	87,60423	71,85372158	0	0	0	0	0,676	8,77	0,576701269	1155,08843
410070	Alto Piquiri	37	0	10179	22,74	412,779217	1,245235709	5,641953342	17,1631752	15,48869639	27,66900429	23,89160397	73,37088143	87,60422844	0	0	0	0	0,676	8,77	0,576701269	1155,08843
410070	Alto Piquiri	38	0	10179	22,74	412,779217	8,183936287	1,245235679	14,23994038	17,1631752	25,67433531	27,66900432	72,97241677	73,37088367	0	0	0	0	0,676	8,77	0,576701269	1155,08843
410080	Alvorada Do Sul	14	0	10283	24,24	365,058145	1,166295074	2,302893065	19,37081414	19,69515818	32,07069357	32,03506637	70,26536571	72,02579454	0	0	1	0	0,708	11,95	2,051614297	828,8837336
410080	Alvorada Do Sul	15	0	10283	24,24	365,058145	0,829213089	1,166295118	17,7723895	19,37081414	30,36091643	32,07069368	68,40706857	70,26536701	0	0	1	0	0,708	11,95	2,051614297	828,8837336
410080	Alvorada Do Sul	16	0	10283	24,24	365,058145	0,178466607	0,829213041	16,99611549	17,7723895	30,48693086	30,36091627	66,20811571	68,40706793	0	0	1	0	0,708	11,95	2,051614297	828,8837336
410080	Alvorada Do Sul	17	0	10283	24,24	365,058145	1,27476385	0,178466599	15,93759368	16,99611549	29,70224686	30,48693081	66,65011857	66,20811829	0	0	1	0	0,708	11,95	2,051614297	828,8837336
410080	Alvorada Do Sul	18	0	10283	24,24	365,058145	1,830274201	1,274763823	15,82716114	15,93759368	27,10069614	29,7022469	79,7368	66,65011759	0	0	1	0	0,708	11,95	2,051614297	828,8837336
410080	Alvorada Do Sul	19	0	10283	24,24	365,058145	3,819293507	1,830273552	16,09798461	15,82716114	28,19361371	27,10069618	74,17795	79,73680145	0	0	1	0	0,708	11,95	2,051614297	828,8837336
410080	Alvorada Do Sul	20	0	10283	24,24	365,058145	0,039536209	3,81929411	14,08165945	16,09798461	27,61520786	28,19361351	72,38741	74,17795046	0	0	1	0	0,708	11,95	2,051614297	828,8837336
410080	Alvorada Do Sul	21	0	10283	24,24	365,058145	2,176865857	0,03953621	17,3688205	14,08165945	27,253571	27,61520802	80,74074	72,38740927	0	0	1	0	0,708	11,95	2,051614297	828,8837336
410080	Alvorada Do Sul	22	0	10283	24,24	365,058145	0,477554267	2,176865792	8,565221207	17,3688205	21,964236	27,25357111	70,57392143	80,74073978	0	0	1	0	0,708	11,95	2,051614297	828,8837336
410080	Alvorada Do Sul	23	0	10283	24,24	365,058145	4,944913544	0,477554227	13,44129261	8,565221207	23,41477514	21,96423587	76,15076286	70,57391951	0	0	1	0	0,708	11,95	2,051614297	828,8837336
410080	Alvorada Do Sul	24	0	10283	24,24	365,058145	1,789812137	4,944912995	10,69849986	13,44129261	22,81052	23,41477525	75,31841857	76,15076188	0	0	1	0	0,708	11,95	2,051614297	828,8837336
410080	Alvorada Do Sul	25	0	10283	24,24	365,058145	2,406255213	1,789812039	14,59653703	10,69849986	23,40269214	22,81051999	79,73293143	75,31841943	0	0	1	0	0,708	11,95	2,051614297	828,8837336
410080	Alvorada Do Sul	26	0	10283	24,24	365,058145	4,592100729	2,406255251	15,40092535	14,59653703	23,72198171	23,40269217	84,61505	79,73293054	0	0	1	0	0,708	11,95	2,051614297	828,8837336
410080	Alvorada Do Sul	27	0	10283	24,24	365,058145	9,821376801	4,592100787	15,53578138	15,40092535	24,77524414	23,72198167	77,61510571	84,6150481	0	0	1	0	0,708	11,95	2,051614297	828,8837336
410080	Alvorada Do Sul	28	0	10283	24,24	365,058145	2,257300027	9,821377302	12,27337812	15,53578138	24,18193043	24,77524396	76,56906571	77,61510529	0	0	1	0	0,708	11,95	2,051614297	828,8837336
410080	Alvorada Do Sul	29	0	10283	24,24	365,058145	7,678339943	2,257299391	13,48620131	12,27337812	21,81065943	24,18193041	80,49693857	76,56906659	0	0	1	0	0,708	11,95	2,051614297	828,8837336
410080	Alvorada Do Sul	30	7	10283	24,24	365,058145	5,003542836	7,678339743	14,91730889	13,48620131	23,21006529	21,81065944	82,25739714	80,49693963	0	0	1	0	0,708	11,95	2,051614297	828,8837336
410080	Alvorada Do Sul	31	7	10283	24,24	365,058145	0,97375885	5,003543374	16,05245809	14,91730889	28,38417886	23,21006541	71,73455	82,25739608	0	0	1	0	0,708	11,95	2,051614297	828,8837336
410080	Alvorada Do Sul	32	7	10283	24,24	365,058145	0,011626739	0,973758916	12,69449616	16,05245809	26,78043229	28,38417895	63,55350571	71,7345499	0	0	1	0	0,708	11,95	2,051614297	828,8837336
410080	Alvorada Do Sul	33	7	10283	24,24	365,058145	13,49485562	0,011626738	14,38980555	12,69449616	23,18363943	26,78043219	78,68017714	63,55350632	0	0	1	0	0,708	11,95	2,051614297	828,8837336
410080	Alvorada Do Sul	34	16	10283	24,24	365,058145	0,954106164	13,49485701	14,13371312	14,38980555	25,23065429	23,18363926	73,70921857	78,68017655	0	0	1	0	0,708	11,95	2,051614297	828,8837336
410080	Alvorada Do Sul	35	24	10283	24,24	365,058145	4,919579856	0,954106203	18,13045759	14,13371312	30,28315929	25,23065413	67,59607714	73,70921708	0	0	1	0	0,708	11,95	2,051614297	828,8837336
410080	Alvorada Do Sul	36	42	10283	24,24	365,058145	11,07944314	4,919580905	17,98076423	18,13045759	28,02521514	30,28315923	80,34532143	67,59607718	0	0	1	0	0,708	11,95	2,051614297	828,8837336
410080	Alvorada Do Sul	37	26	10283	24,24	365,058145	2,8200101	11,07944266	17,98756657	17,98076423	29,61330457	28,02521527	72,09129143	80,34532245	0	0	1	0	0,708	11,95	2,051614297	828,8837336
410080	Alvorada Do Sul	38	0	10283	24,24	365,058145	7,727047551	2,820010472	15,77770722	17,98756657	25,82346347	29,61330468	77,15818927	72,09129163	0	0	1	0	0,708	11,95	2,051614297	828,8837336
410090	Amapor�	14	0	5443	14,15	407,855034	1,464507271	1,763834241	19,9479208	20,59099585	32,22568543	33,06932875	66,26557143	65,12626329	0	0	0	0	0,669	12,97	2,93901543	694,1760087
410090	Amapor�	15	0	5443	14,15	407,855034	0,579868893	1,464507333	18,81618465	19,9479208	31,61515329	32,22568532	59,04123714	66,26557117	0	0	0	0	0,669	12,97	2,93901543	694,1760087
410090	Amapor�	16	0	5443	14,15	407,855034	0,699915377	0,579868926	18,21352938	18,81618465	31,36517829	31,61515345	58,50125714	59,04123799	0	0	0	0	0,669	12,97	2,93901543	694,1760087
410090	Amapor�	17	0	5443	14,15	407,855034	0,818827654	0,699915442	17,36703048	18,21352938	30,877481	31,36517839	55,87763143	58,50125705	0	0	0	0	0,669	12,97	2,93901543	694,1760087
410090	Amapor�	18	0	5443	14,15	407,855034	2,204050209	0,818827587	16,75899786	17,36703048	27,16078857	30,87748087	75,85560143	55,87763024	0	0	0	0	0,669	12,97	2,93901543	694,1760087
410090	Amapor�	19	0	5443	14,15	407,855034	8,692056903	2,204050279	16,71684969	16,75899786	28,25023443	27,16078858	71,33013571	75,8556019	0	0	0	0	0,669	12,97	2,93901543	694,1760087
410090	Amapor�	20	0	5443	14,15	407,855034	0,070802367	8,69205702	15,78479505	16,71684969	28,77296743	28,25023461	63,43195	71,33013659	0	0	0	0	0,669	12,97	2,93901543	694,1760087
410090	Amapor�	21	0	5443	14,15	407,855034	6,9154693	0,070802367	18,52454169	15,78479505	26,999061	28,77296727	81,50707143	63,43195208	0	0	0	0	0,669	12,97	2,93901543	694,1760087
410090	Amapor�	22	0	5443	14,15	407,855034	0,8026211	6,915469088	9,152288913	18,52454168	20,39724814	26,99906131	70,00562	81,50707202	0	0	0	0	0,669	12,97	2,93901543	694,1760087
410090	Amapor�	23	0	5443	14,15	407,855034	4,082818679	0,802621095	13,69571479	9,15228891	23,00855557	20,39724798	73,21334857	70,00561976	0	0	0	0	0,669	12,97	2,93901543	694,1760087
410090	Amapor�	24	0	5443	14,15	407,855034	2,579338119	4,082818949	11,64167257	13,69571479	23,05704643	23,00855547	71,48021143	73,21334671	0	0	0	0	0,669	12,97	2,93901543	694,1760087
410090	Amapor�	25	0	5443	14,15	407,855034	5,584925617	2,579338834	15,51099227	11,64167257	23,12019643	23,05704634	80,83275714	71,48021321	0	0	0	0	0,669	12,97	2,93901543	694,1760087
410090	Amapor�	26	0	5443	14,15	407,855034	5,714091086	5,584925688	16,17395298	15,51099227	24,28634757	23,12019633	83,44395143	80,83275706	0	0	0	0	0,669	12,97	2,93901543	694,1760087
410090	Amapor�	27	0	5443	14,15	407,855034	9,679952557	5,714090979	16,2500196	16,17395298	24,69804457	24,28634763	78,58315857	83,44395068	0	0	0	0	0,669	12,97	2,93901543	694,1760087
410090	Amapor�	28	0	5443	14,15	407,855034	1,480166344	9,679953053	13,29040281	16,2500196	24,12483286	24,69804464	75,60098857	78,58315811	0	0	0	0	0,669	12,97	2,93901543	694,1760087
410090	Amapor�	29	1	5443	14,15	407,855034	5,157564534	1,480166334	12,9512278	13,29040281	22,00293943	24,12483277	74,98813857	75,60098638	0	0	0	0	0,669	12,97	2,93901543	694,1760087
410090	Amapor�	30	0	5443	14,15	407,855034	3,452681467	5,157564171	14,30175685	12,9512278	22,86413143	22,00293961	83,16055143	74,98813946	0	0	0	0	0,669	12,97	2,93901543	694,1760087
410090	Amapor�	31	0	5443	14,15	407,855034	1,251795473	3,452682134	17,12720347	14,30175685	28,53646043	22,86413104	67,57385857	83,16055186	0	0	0	0	0,669	12,97	2,93901543	694,1760087
410090	Amapor�	32	0	5443	14,15	407,855034	0,062290229	1,251795482	13,32822772	17,12720347	26,50725657	28,5364604	62,60668	67,57385838	0	0	0	0	0,669	12,97	2,93901543	694,1760087
410090	Amapor�	33	1	5443	14,15	407,855034	12,06160581	0,062290224	15,17034893	13,32822772	23,05190143	26,50725657	78,62612714	62,60667757	0	0	0	0	0,669	12,97	2,93901543	694,1760087
410090	Amapor�	34	3	5443	14,15	407,855034	1,181819896	12,06160605	15,30746259	15,17034893	26,180522	23,05190131	68,534	78,62612684	0	0	0	0	0,669	12,97	2,93901543	694,1760087
410090	Amapor�	35	1	5443	14,15	407,855034	5,528286117	1,181819897	19,71378721	15,30746259	30,79486029	26,18052191	65,62833	68,5340002	0	0	0	0	0,669	12,97	2,93901543	694,1760087
410090	Amapor�	36	0	5443	14,15	407,855034	7,328299957	5,528286419	16,79773934	19,71378721	26,78399971	30,79486032	83,00492429	65,62833007	0	0	0	0	0,669	12,97	2,93901543	694,1760087
410090	Amapor�	37	0	5443	14,15	407,855034	1,542114624	7,32830076	18,26261185	16,79773934	29,40693686	26,78399955	68,56048	83,00492648	0	0	0	0	0,669	12,97	2,93901543	694,1760087
410090	Amapor�	38	0	5443	14,15	407,855034	6,086684825	1,542114686	15,50421238	18,26261184	26,04611001	29,40693692	73,29197297	68,56047998	0	0	0	0	0,669	12,97	2,93901543	694,1760087
410100	Amp�re	14	0	17308	58,01	527,461213	3,485448471	0,741381962	16,50596606	18,21974114	28,94886957	31,19960132	71,97774143	69,7245267	0	0	0	0	0,709	9,11	1,274944568	483,4524034
410100	Amp�re	15	0	17308	58,01	527,461213	0,042496584	3,485449074	15,30242637	16,50596606	29,82246457	28,94886966	63,71495143	71,97773993	0	0	0	0	0,709	9,11	1,274944568	483,4524034
410100	Amp�re	16	0	17308	58,01	527,461213	6,386547027	0,042496584	14,87620408	15,30242637	26,02593357	29,82246466	75,80417714	63,71495202	0	0	0	0	0,709	9,11	1,274944568	483,4524034
410100	Amp�re	17	0	17308	58,01	527,461213	0,163298359	6,386546336	14,38795063	14,87620408	27,499661	26,02593359	69,59769429	75,80417818	0	0	0	0	0,709	9,11	1,274944568	483,4524034
410100	Amp�re	18	0	17308	58,01	527,461213	4,069699793	0,163298356	13,03970529	14,38795063	23,761664	27,49966093	78,83532286	69,59769416	0	0	0	0	0,709	9,11	1,274944568	483,4524034
410100	Amp�re	19	0	17308	58,01	527,461213	13,6741785	4,06969992	12,93378196	13,03970529	24,21359029	23,7616641	80,82933714	78,83532274	0	0	0	0	0,709	9,11	1,274944568	483,4524034
410100	Amp�re	20	0	17308	58,01	527,461213	0,027514764	13,67417891	13,00228749	12,93378196	25,82148771	24,21359029	74,00741571	80,82933669	0	0	0	0	0,709	9,11	1,274944568	483,4524034
410100	Amp�re	21	0	17308	58,01	527,461213	15,47534114	0,027514764	16,12862293	13,00228749	21,15683	25,8214877	92,75313857	74,00741392	0	0	0	0	0,709	9,11	1,274944568	483,4524034
410100	Amp�re	22	0	17308	58,01	527,461213	2,640830067	15,47534158	5,026765651	16,12862293	16,00113014	21,15682998	77,38731714	92,75313885	0	0	0	0	0,709	9,11	1,274944568	483,4524034
410100	Amp�re	23	0	17308	58,01	527,461213	1,199893556	2,640830364	8,810251623	5,02676565	19,51196029	16,00113034	80,54824	77,38731861	0	0	0	0	0,709	9,11	1,274944568	483,4524034
410100	Amp�re	24	0	17308	58,01	527,461213	4,78353049	1,199893542	8,26998361	8,810251623	19,75277514	19,51196026	81,14817429	80,54824039	0	0	0	0	0,709	9,11	1,274944568	483,4524034
410100	Amp�re	25	0	17308	58,01	527,461213	7,096703044	4,783531213	12,5486639	8,269983609	19,24163814	19,75277514	89,83849857	81,14817246	0	0	0	0	0,709	9,11	1,274944568	483,4524034
410100	Amp�re	26	0	17308	58,01	527,461213	4,709766943	7,096703392	10,26346479	12,54866389	21,63936386	19,24163805	79,16853714	89,8384988	0	0	0	0	0,709	9,11	1,274944568	483,4524034
410100	Amp�re	27	0	17308	58,01	527,461213	9,073541571	4,709767681	13,6617372	10,26346479	20,23970114	21,63936387	89,70466286	79,16853737	0	0	0	0	0,709	9,11	1,274944568	483,4524034
410100	Amp�re	28	0	17308	58,01	527,461213	5,030715419	9,073540856	10,15472614	13,6617372	19,436221	20,23970102	85,08749143	89,70466207	0	0	0	0	0,709	9,11	1,274944568	483,4524034
410100	Amp�re	29	0	17308	58,01	527,461213	2,660960319	5,030714951	6,381968711	10,15472614	18,08636443	19,43622106	76,26292286	85,08749174	0	0	0	0	0,709	9,11	1,274944568	483,4524034
410100	Amp�re	30	1	17308	58,01	527,461213	6,082259271	2,660960397	9,683104909	6,381968711	17,34113643	18,0863645	87,49291857	76,26292329	0	0	0	0	0,709	9,11	1,274944568	483,4524034
410100	Amp�re	31	5	17308	58,01	527,461213	5,839998533	6,082259736	12,64249469	9,683104908	24,18742471	17,34113647	80,26455143	87,49291957	0	0	0	0	0,709	9,11	1,274944568	483,4524034
410100	Amp�re	32	7	17308	58,01	527,461213	0,39275594	5,839999	10,09197114	12,64249469	23,45620671	24,18742471	75,33592571	80,26455218	0	0	0	0	0,709	9,11	1,274944568	483,4524034
410100	Amp�re	33	1	17308	58,01	527,461213	11,20928681	0,392755982	12,15786376	10,09197114	21,229054	23,45620667	81,35421571	75,33592475	0	0	0	0	0,709	9,11	1,274944568	483,4524034
410100	Amp�re	34	6	17308	58,01	527,461213	1,365602336	11,20928572	12,2057307	12,15786376	23,89768157	21,22905388	74,96590714	81,35421673	0	0	0	0	0,709	9,11	1,274944568	483,4524034
410100	Amp�re	35	0	17308	58,01	527,461213	8,521108831	1,365602217	15,52458332	12,2057307	27,99983043	23,89768165	73,79333571	74,96590624	0	0	0	0	0,709	9,11	1,274944568	483,4524034
410100	Amp�re	36	1	17308	58,01	527,461213	11,44511843	8,521108178	12,8250357	15,52458332	19,57119414	27,99983047	91,26962429	73,79333563	0	0	0	0	0,709	9,11	1,274944568	483,4524034
410100	Amp�re	37	0	17308	58,01	527,461213	5,804725064	11,4451186	14,23522757	12,8250357	24,12932243	19,57119418	80,14454571	91,26962248	0	0	0	0	0,709	9,11	1,274944568	483,4524034
410100	Amp�re	38	0	17308	58,01	527,461213	7,744995855	5,80472555	11,30770258	14,23522757	22,7464724	24,12932252	76,93809388	80,14454377	0	0	0	0	0,709	9,11	1,274944568	483,4524034
410105	Anahy	14	0	2874	28	485,180004	2,42974968	1,031548046	17,82881454	18,99939458	30,68528614	32,09030416	71,20962	68,56580374	0	1	1	0	0,695	6,21	1,024940212	249,716605
410105	Anahy	15	0	2874	28	485,180004	0,053381009	2,429749372	16,59351813	17,82881454	30,70824514	30,68528615	64,21538714	71,20961952	0	1	1	0	0,695	6,21	1,024940212	249,716605
410105	Anahy	16	0	2874	28	485,180004	2,509855143	0,053381007	15,84577193	16,59351813	28,63923186	30,70824511	69,71179286	64,21538771	0	1	1	0	0,695	6,21	1,024940212	249,716605
410105	Anahy	17	0	2874	28	485,180004	0,143231056	2,509855173	15,12562866	15,84577193	29,45140057	28,6392317	64,82436286	69,71179243	0	1	1	0	0,695	6,21	1,024940212	249,716605
410105	Anahy	18	0	2874	28	485,180004	6,697221629	0,14323105	14,54264944	15,12562866	25,21433314	29,45140064	80,09148857	64,82436222	0	1	1	0	0,695	6,21	1,024940212	249,716605
410105	Anahy	19	0	2874	28	485,180004	10,37926509	6,697221235	14,65018479	14,54264944	25,73870057	25,21433306	78,42641857	80,09148703	0	1	1	0	0,695	6,21	1,024940212	249,716605
410105	Anahy	20	0	2874	28	485,180004	0,092035591	10,37926437	13,6725875	14,65018478	27,26005471	25,7387007	70,47857143	78,42641706	0	1	1	0	0,695	6,21	1,024940212	249,716605
410105	Anahy	21	0	2874	28	485,180004	13,59472129	0,092035592	17,23344694	13,6725875	23,25928157	27,26005469	89,82111143	70,47857187	0	1	1	0	0,695	6,21	1,024940212	249,716605
410105	Anahy	22	0	2874	28	485,180004	1,256063016	13,59472129	6,228538263	17,23344694	17,91351757	23,25928144	75,56899286	89,82111231	0	1	1	0	0,695	6,21	1,024940212	249,716605
410105	Anahy	23	0	2874	28	485,180004	3,046807389	1,256063081	10,691715	6,228538263	20,81486314	17,91351752	79,07537857	75,56899411	0	1	1	0	0,695	6,21	1,024940212	249,716605
410105	Anahy	24	0	2874	28	485,180004	2,74983788	3,046807308	9,463081853	10,69171499	21,48559057	20,81486329	76,89367714	79,07537675	0	1	1	0	0,695	6,21	1,024940212	249,716605
410105	Anahy	25	0	2874	28	485,180004	8,059998706	2,749838522	13,96048834	9,463081852	20,87579757	21,48559053	88,12328571	76,89367441	0	1	1	0	0,695	6,21	1,024940212	249,716605
410105	Anahy	26	0	2874	28	485,180004	7,055476871	8,059998502	13,84314749	13,96048834	23,46207443	20,87579749	83,57496429	88,12328366	0	1	1	0	0,695	6,21	1,024940212	249,716605
410105	Anahy	27	0	2874	28	485,180004	14,07208166	7,055477357	14,74968878	13,84314749	21,99202671	23,46207435	86,78853857	83,57496382	0	1	1	0	0,695	6,21	1,024940212	249,716605
410105	Anahy	28	0	2874	28	485,180004	2,608906063	14,07208109	12,15360092	14,74968878	22,22434257	21,99202666	81,15480714	86,78854008	0	1	1	0	0,695	6,21	1,024940212	249,716605
410105	Anahy	29	2	2874	28	485,180004	4,057636043	2,608906471	9,686200447	12,15360092	19,658802	22,22434231	76,24015286	81,15480701	0	1	1	0	0,695	6,21	1,024940212	249,716605
410105	Anahy	30	0	2874	28	485,180004	7,258273296	4,05763604	12,6745632	9,686200447	19,54238886	19,65880209	87,35474429	76,24015339	0	1	1	0	0,695	6,21	1,024940212	249,716605
410105	Anahy	31	5	2874	28	485,180004	3,228432407	7,258272946	14,40090428	12,6745632	26,45499257	19,54238887	74,36331286	87,35474277	0	1	1	0	0,695	6,21	1,024940212	249,716605
410105	Anahy	32	15	2874	28	485,180004	0,110690031	3,22843253	11,53744327	14,40090428	24,68013914	26,45499265	71,66648429	74,3633139	0	1	1	0	0,695	6,21	1,024940212	249,716605
410105	Anahy	33	3	2874	28	485,180004	11,16874678	0,110690024	13,17220102	11,53744327	21,70596943	24,68013909	81,40573	71,66648418	0	1	1	0	0,695	6,21	1,024940212	249,716605
410105	Anahy	34	0	2874	28	485,180004	1,462571151	11,1687477	13,42593698	13,17220102	24,887597	21,70596938	72,7585	81,40573098	0	1	1	0	0,695	6,21	1,024940212	249,716605
410105	Anahy	35	0	2874	28	485,180004	9,498180443	1,462571166	16,96448843	13,42593698	29,001526	24,88759712	73,15848	72,75849897	0	1	1	0	0,695	6,21	1,024940212	249,716605
410105	Anahy	36	3	2874	28	485,180004	7,315485486	9,498180536	15,20655882	16,96448843	22,98467029	29,0015261	88,97882714	73,1584813	0	1	1	0	0,695	6,21	1,024940212	249,716605
410105	Anahy	37	0	2874	28	485,180004	2,551997573	7,315486046	16,6820377	15,20655882	26,83547271	22,98467036	75,12324857	88,9788285	0	1	1	0	0,695	6,21	1,024940212	249,716605
410105	Anahy	38	0	2874	28	485,180004	11,21751108	2,551997526	13,35406213	16,6820377	25,23754278	26,83547273	73,14661932	75,1232492	0	1	1	0	0,695	6,21	1,024940212	249,716605
410110	Andir�	14	0	20610	87,3	491,044926	0,998704993	1,888681804	19,1042157	19,49317865	31,97367457	32,00948238	70,57149286	71,17898007	0	0	0	1	0,725	6,27	4,143143325	1077,843278
410110	Andir�	15	0	20610	87,3	491,044926	1,25186719	0,998705	17,52243659	19,1042157	29,89227614	31,97367464	70,59794	70,5714912	0	0	0	1	0,725	6,27	4,143143325	1077,843278
410110	Andir�	16	0	20610	87,3	491,044926	0,214073317	1,251867161	16,46639057	17,52243659	29,92008129	29,8922762	68,06494429	70,59794023	0	0	0	1	0,725	6,27	4,143143325	1077,843278
410110	Andir�	17	0	20610	87,3	491,044926	1,289001349	0,21407332	15,61729434	16,46639057	29,15343243	29,92008145	68,20243429	68,06494597	0	0	0	1	0,725	6,27	4,143143325	1077,843278
410110	Andir�	18	0	20610	87,3	491,044926	1,958278343	1,289001405	15,53701456	15,61729434	27,07811086	29,1534323	80,06820714	68,20243496	0	0	0	1	0,725	6,27	4,143143325	1077,843278
410110	Andir�	19	0	20610	87,3	491,044926	3,030604909	1,958278042	15,95542858	15,53701456	28,12962757	27,07811101	75,78063286	80,06820654	0	0	0	1	0,725	6,27	4,143143325	1077,843278
410110	Andir�	20	0	20610	87,3	491,044926	0,02015604	3,030605542	13,56377658	15,95542858	27,68419457	28,1296277	73,26160571	75,78063407	0	0	0	1	0,725	6,27	4,143143325	1077,843278
410110	Andir�	21	0	20610	87,3	491,044926	1,535589714	0,020156035	16,41484348	13,56377658	26,57951357	27,68419446	81,64181286	73,26160421	0	0	0	1	0,725	6,27	4,143143325	1077,843278
410110	Andir�	22	0	20610	87,3	491,044926	0,431144349	1,5355898	8,137219874	16,41484348	22,36642157	26,57951355	69,29315286	81,64181471	0	0	0	1	0,725	6,27	4,143143325	1077,843278
410110	Andir�	23	0	20610	87,3	491,044926	5,344892256	0,431144371	13,33003764	8,137219873	23,49005914	22,36642173	78,13861571	69,2931528	0	0	0	1	0,725	6,27	4,143143325	1077,843278
410110	Andir�	24	0	20610	87,3	491,044926	1,40746786	5,344892367	10,25570985	13,33003764	22,82174514	23,49005922	77,24845286	78,13861679	0	0	0	1	0,725	6,27	4,143143325	1077,843278
410110	Andir�	25	0	20610	87,3	491,044926	1,95615549	1,407467865	13,75101411	10,25570985	23,17953786	22,82174497	81,11749714	77,24845194	0	0	0	1	0,725	6,27	4,143143325	1077,843278
410110	Andir�	26	0	20610	87,3	491,044926	4,138679874	1,956155516	15,17951317	13,75101411	23,379569	23,17953782	87,70826143	81,11749442	0	0	0	1	0,725	6,27	4,143143325	1077,843278
410110	Andir�	27	1	20610	87,3	491,044926	9,82931706	4,13867993	15,07296257	15,17951317	24,48549171	23,37956897	80,71712429	87,70826249	0	0	0	1	0,725	6,27	4,143143325	1077,843278
410110	Andir�	28	1	20610	87,3	491,044926	3,093473569	9,829316937	11,76977462	15,07296257	23,80017157	24,48549167	78,31299	80,71712625	0	0	0	1	0,725	6,27	4,143143325	1077,843278
410110	Andir�	29	4	20610	87,3	491,044926	9,281189143	3,093473606	13,7412261	11,76977462	21,56973643	23,80017145	83,93752429	78,31299035	0	0	0	1	0,725	6,27	4,143143325	1077,843278
410110	Andir�	30	9	20610	87,3	491,044926	5,806375143	9,281188412	15,10336114	13,74122609	22,61280471	21,56973648	85,60906	83,93752455	0	0	0	1	0,725	6,27	4,143143325	1077,843278
410110	Andir�	31	7	20610	87,3	491,044926	0,9014186	5,806375558	15,20600759	15,10336113	27,80460529	22,6128048	74,05122143	85,6090601	0	0	0	1	0,725	6,27	4,143143325	1077,843278
410110	Andir�	32	4	20610	87,3	491,044926	0,028860291	0,90141866	12,22138866	15,20600759	26,69706843	27,80460518	65,77666143	74,05122057	0	0	0	1	0,725	6,27	4,143143325	1077,843278
410110	Andir�	33	5	20610	87,3	491,044926	10,85314522	0,028860291	14,19440474	12,22138866	23,36157543	26,69706832	79,54809	65,77665926	0	0	0	1	0,725	6,27	4,143143325	1077,843278
410110	Andir�	34	8	20610	87,3	491,044926	0,86281996	10,85314407	13,84349069	14,19440474	24,993384	23,36157561	75,42617429	79,54809203	0	0	0	1	0,725	6,27	4,143143325	1077,843278
410110	Andir�	35	11	20610	87,3	491,044926	4,261125031	0,862819946	17,28559704	13,84349069	30,28354014	24,99338397	68,73201	75,42617269	0	0	0	1	0,725	6,27	4,143143325	1077,843278
410110	Andir�	36	9	20610	87,3	491,044926	12,71434251	4,261126118	17,7895942	17,28559704	27,35396157	30,28354013	82,01735714	68,73200873	0	0	0	1	0,725	6,27	4,143143325	1077,843278
410110	Andir�	37	13	20610	87,3	491,044926	2,337343849	12,71434271	17,41568547	17,7895942	28,54246014	27,35396159	75,66695429	82,01735725	0	0	0	1	0,725	6,27	4,143143325	1077,843278
410110	Andir�	38	0	20610	87,3	491,044926	7,272566775	2,337343715	16,10570029	17,41568547	25,53223045	28,54246018	78,87179569	75,66695453	0	0	0	1	0,725	6,27	4,143143325	1077,843278
410115	�ngulo	14	0	2859	26,97	438,096309	1,456829357	1,944664054	19,42125116	19,86382718	31,50582186	31,92423169	69,73038	68,97871717	0	0	1	0	0,721	4,34	0,345661943	282,9284132
410115	�ngulo	15	0	2859	26,97	438,096309	0,65181278	1,456829471	18,02459458	19,42125116	30,28914771	31,50582189	64,85777143	69,73038042	0	0	1	0	0,721	4,34	0,345661943	282,9284132
410115	�ngulo	16	0	2859	26,97	438,096309	0,929831797	0,651812709	17,27006872	18,02459458	30,071448	30,28914788	63,12699429	64,85777083	0	0	1	0	0,721	4,34	0,345661943	282,9284132
410115	�ngulo	17	0	2859	26,97	438,096309	0,894049961	0,92983175	16,52200661	17,27006872	29,64981229	30,07144804	60,65526429	63,1269938	0	0	1	0	0,721	4,34	0,345661943	282,9284132
410115	�ngulo	18	0	2859	26,97	438,096309	2,131656839	0,894049974	15,98925238	16,52200661	26,37880657	29,64981221	78,77069286	60,6552639	0	0	1	0	0,721	4,34	0,345661943	282,9284132
410115	�ngulo	19	0	2859	26,97	438,096309	6,108027259	2,131656776	16,00353186	15,98925238	27,58149114	26,3788067	73,66608429	78,77069269	0	0	1	0	0,721	4,34	0,345661943	282,9284132
410115	�ngulo	20	0	2859	26,97	438,096309	0,057381657	6,108027381	14,72302439	16,00353186	27,59771857	27,58149114	67,32382429	73,66608614	0	0	1	0	0,721	4,34	0,345661943	282,9284132
410115	�ngulo	21	0	2859	26,97	438,096309	5,032535887	0,057381658	17,62788066	14,72302439	26,32457314	27,59771849	82,17380714	67,32382453	0	0	1	0	0,721	4,34	0,345661943	282,9284132
410115	�ngulo	22	0	2859	26,97	438,096309	0,82978461	5,032536749	8,536797471	17,62788066	20,58821014	26,32457332	70,17093857	82,17380688	0	0	1	0	0,721	4,34	0,345661943	282,9284132
410115	�ngulo	23	0	2859	26,97	438,096309	4,645514066	0,829784625	13,2517777	8,536797472	22,47406229	20,58821007	75,61170571	70,17094	0	0	1	0	0,721	4,34	0,345661943	282,9284132
410115	�ngulo	24	0	2859	26,97	438,096309	2,554292619	4,645513843	10,97639723	13,2517777	22,456429	22,47406236	73,75619143	75,61170623	0	0	1	0	0,721	4,34	0,345661943	282,9284132
410115	�ngulo	25	0	2859	26,97	438,096309	4,204739104	2,554292412	14,852361	10,97639723	22,71676957	22,45642913	81,63231571	73,75619094	0	0	1	0	0,721	4,34	0,345661943	282,9284132
410115	�ngulo	26	0	2859	26,97	438,096309	5,994021743	4,20473889	15,48083353	14,852361	23,645391	22,71676971	85,65699	81,63231659	0	0	1	0	0,721	4,34	0,345661943	282,9284132
410115	�ngulo	27	0	2859	26,97	438,096309	11,41319504	5,994020424	15,69618563	15,48083353	23,93818057	23,64539114	80,43782286	85,65699016	0	0	1	0	0,721	4,34	0,345661943	282,9284132
410115	�ngulo	28	0	2859	26,97	438,096309	1,7898725	11,4131956	12,70191732	15,69618563	23,82065157	23,93818072	76,47208143	80,43782238	0	0	1	0	0,721	4,34	0,345661943	282,9284132
410115	�ngulo	29	0	2859	26,97	438,096309	6,193892311	1,789872429	12,98196109	12,70191732	21,389497	23,82065154	78,82366143	76,47208098	0	0	1	0	0,721	4,34	0,345661943	282,9284132
410115	�ngulo	30	2	2859	26,97	438,096309	5,057206427	6,193891563	14,472146	12,98196109	22,553736	21,38949702	85,18027	78,82366157	0	0	1	0	0,721	4,34	0,345661943	282,9284132
410115	�ngulo	31	22	2859	26,97	438,096309	0,992779994	5,057207275	16,45736945	14,472146	27,85219857	22,55373585	69,09457857	85,18027043	0	0	1	0	0,721	4,34	0,345661943	282,9284132
410115	�ngulo	32	20	2859	26,97	438,096309	0,01969337	0,992779967	12,96669859	16,45736945	25,91226543	27,85219845	63,80960857	69,09457762	0	0	1	0	0,721	4,34	0,345661943	282,9284132
410115	�ngulo	33	6	2859	26,97	438,096309	11,98814084	0,01969337	14,50536192	12,96669859	22,54756671	25,91226548	79,59597857	63,80961019	0	0	1	0	0,721	4,34	0,345661943	282,9284132
410115	�ngulo	34	13	2859	26,97	438,096309	0,645792017	11,98814037	14,35034944	14,50536192	25,11971671	22,54756664	71,5279	79,5959773	0	0	1	0	0,721	4,34	0,345661943	282,9284132
410115	�ngulo	35	1	2859	26,97	438,096309	6,46894701	0,645792029	18,72001143	14,35034944	29,667353	25,11971666	67,76107571	71,52789831	0	0	1	0	0,721	4,34	0,345661943	282,9284132
410115	�ngulo	36	0	2859	26,97	438,096309	9,342780714	6,468947391	17,41903168	18,72001142	27,02594371	29,66735296	83,38489429	67,76107693	0	0	1	0	0,721	4,34	0,345661943	282,9284132
410115	�ngulo	37	0	2859	26,97	438,096309	2,100700639	9,342780005	18,08111415	17,41903168	29,05952614	27,02594375	70,76253143	83,38489428	0	0	1	0	0,721	4,34	0,345661943	282,9284132
410115	�ngulo	38	0	2859	26,97	438,096309	7,075420467	2,100701152	15,16686271	18,08111415	25,61010187	29,05952623	75,09532866	70,76253134	0	0	1	0	0,721	4,34	0,345661943	282,9284132
410120	Antonina	14	0	18891	21,41	9,976385	2,60667853	4,110290902	19,58448655	19,53677999	29,38479429	28,86760341	80,30176286	82,96596167	1	1	1	0	0,687	17,27	1,860202931	1245,760181
410120	Antonina	15	0	18891	21,41	9,976385	2,234920929	2,60667842	17,60971779	19,58448655	27,00923571	29,38479437	82,32458429	80,30176317	1	1	1	0	0,687	17,27	1,860202931	1245,760181
410120	Antonina	16	0	18891	21,41	9,976385	2,290051367	2,234920965	16,86373375	17,60971779	25,13290271	27,00923579	86,94103	82,32458461	1	1	1	0	0,687	17,27	1,860202931	1245,760181
410120	Antonina	17	0	18891	21,41	9,976385	1,666716186	2,290051409	17,04483555	16,86373375	25,896203	25,13290272	85,21364857	86,94103043	1	1	1	0	0,687	17,27	1,860202931	1245,760181
410120	Antonina	18	0	18891	21,41	9,976385	4,392379857	1,666716336	16,33963614	17,04483555	25,68186243	25,89620297	84,54488286	85,21364894	1	1	1	0	0,687	17,27	1,860202931	1245,760181
410120	Antonina	19	0	18891	21,41	9,976385	1,20572962	4,392380284	16,11260558	16,33963614	25,72759414	25,68186242	82,74199857	84,54488379	1	1	1	0	0,687	17,27	1,860202931	1245,760181
410120	Antonina	20	0	18891	21,41	9,976385	0,2281004	1,205729566	14,28446854	16,11260558	25,36665486	25,72759409	84,43470429	82,74199816	1	1	1	0	0,687	17,27	1,860202931	1245,760181
410120	Antonina	21	0	18891	21,41	9,976385	2,7712136	0,228100402	16,77563229	14,28446854	22,43941329	25,36665474	90,30639714	84,43470559	1	1	1	0	0,687	17,27	1,860202931	1245,760181
410120	Antonina	22	0	18891	21,41	9,976385	0,281650257	2,771213619	7,896525197	16,77563229	22,14180657	22,43941341	72,23603286	90,30639778	1	1	1	0	0,687	17,27	1,860202931	1245,760181
410120	Antonina	23	0	18891	21,41	9,976385	3,141112867	0,281650303	12,94189917	7,896525196	20,629905	22,14180662	87,34697857	72,23603286	1	1	1	0	0,687	17,27	1,860202931	1245,760181
410120	Antonina	24	0	18891	21,41	9,976385	2,023695826	3,141112904	11,14132662	12,94189917	21,91054757	20,62990492	83,63903857	87,34697822	1	1	1	0	0,687	17,27	1,860202931	1245,760181
410120	Antonina	25	0	18891	21,41	9,976385	4,000739496	2,023695298	13,72460427	11,14132662	20,68327129	21,91054757	90,43937571	83,63903927	1	1	1	0	0,687	17,27	1,860202931	1245,760181
410120	Antonina	26	2	18891	21,41	9,976385	3,74633953	4,000739283	13,89950854	13,72460427	21,93701043	20,68327132	89,30112714	90,4393761	1	1	1	0	0,687	17,27	1,860202931	1245,760181
410120	Antonina	27	2	18891	21,41	9,976385	9,294824984	3,746339798	15,04515766	13,89950854	21,509773	21,93701026	92,17985429	89,30112721	1	1	1	0	0,687	17,27	1,860202931	1245,760181
410120	Antonina	28	14	18891	21,41	9,976385	5,357288381	9,294824974	12,76311681	15,04515766	20,80205014	21,50977305	87,94048429	92,17985527	1	1	1	0	0,687	17,27	1,860202931	1245,760181
410120	Antonina	29	3	18891	21,41	9,976385	9,998925063	5,357288351	12,24279927	12,76311681	18,29701343	20,80205004	90,08316429	87,94048218	1	1	1	0	0,687	17,27	1,860202931	1245,760181
410120	Antonina	30	7	18891	21,41	9,976385	13,79572257	9,998925518	13,35875795	12,24279927	16,66792271	18,29701319	95,03472714	90,08316389	1	1	1	0	0,687	17,27	1,860202931	1245,760181
410120	Antonina	31	19	18891	21,41	9,976385	1,767928281	13,79572246	13,30282619	13,35875795	24,13803343	16,66792278	84,18124571	95,03472794	1	1	1	0	0,687	17,27	1,860202931	1245,760181
410120	Antonina	32	8	18891	21,41	9,976385	0,176471661	1,767928312	12,96158917	13,30282618	23,04368843	24,13803331	82,83568857	84,18124574	1	1	1	0	0,687	17,27	1,860202931	1245,760181
410120	Antonina	33	7	18891	21,41	9,976385	7,30540626	0,176471656	13,94249243	12,96158917	22,64840257	23,04368838	87,11798286	82,83568931	1	1	1	0	0,687	17,27	1,860202931	1245,760181
410120	Antonina	34	0	18891	21,41	9,976385	1,677802873	7,305406045	14,04332858	13,94249243	23,00787071	22,64840258	86,44864714	87,11798334	1	1	1	0	0,687	17,27	1,860202931	1245,760181
410120	Antonina	35	0	18891	21,41	9,976385	2,136227509	1,677802848	16,14863455	14,04332858	26,54462171	23,00787081	85,01622429	86,44864852	1	1	1	0	0,687	17,27	1,860202931	1245,760181
410120	Antonina	36	0	18891	21,41	9,976385	12,25276971	2,136227789	16,61838364	16,14863455	21,51690914	26,5446216	91,99556	85,01622115	1	1	1	0	0,687	17,27	1,860202931	1245,760181
410120	Antonina	37	2	18891	21,41	9,976385	5,416412929	12,25276982	16,36554804	16,61838364	23,57006857	21,51690922	87,08692714	91,99555999	1	1	1	0	0,687	17,27	1,860202931	1245,760181
410120	Antonina	38	0	18891	21,41	9,976385	10,57772924	5,416412242	15,56204852	16,36554804	22,33379258	23,57006848	85,76697357	87,08692683	1	1	1	0	0,687	17,27	1,860202931	1245,760181
410130	Ant�nio Olinto	14	0	7351	15,65	814,280578	1,694368063	0,801100593	14,86178678	15,90684264	27,30995957	28,14783987	76,70128714	77,3745443	0	1	1	0	0,656	23,67	1,161440186	424,7198322
410130	Ant�nio Olinto	15	0	7351	15,65	814,280578	0,830926093	1,694367915	13,11976711	14,86178678	26,16216114	27,30995965	77,53655	76,70128581	0	1	1	0	0,656	23,67	1,161440186	424,7198322
410130	Ant�nio Olinto	16	0	7351	15,65	814,280578	4,528108729	0,83092619	12,12438844	13,11976711	22,77344957	26,16216103	86,03818429	77,53654981	0	1	1	0	0,656	23,67	1,161440186	424,7198322
410130	Ant�nio Olinto	17	0	7351	15,65	814,280578	0,367197729	4,528109344	11,8708006	12,12438844	24,00705157	22,77344939	81,37986571	86,03818393	0	1	1	0	0,656	23,67	1,161440186	424,7198322
410130	Ant�nio Olinto	18	0	7351	15,65	814,280578	2,941718857	0,367197724	10,82023589	11,8708006	22,33294143	24,00705153	83,04864857	81,37986602	0	1	1	0	0,656	23,67	1,161440186	424,7198322
410130	Ant�nio Olinto	19	0	7351	15,65	814,280578	5,347884914	2,941718804	11,05667418	10,82023589	22,77837214	22,33294142	85,19655429	83,04864879	0	1	1	0	0,656	23,67	1,161440186	424,7198322
410130	Ant�nio Olinto	20	0	7351	15,65	814,280578	0,006014979	5,347884896	9,612960779	11,05667418	23,19932114	22,77837211	83,75024857	85,19655625	0	1	1	0	0,656	23,67	1,161440186	424,7198322
410130	Ant�nio Olinto	21	0	7351	15,65	814,280578	6,148864571	0,006014981	12,73723628	9,612960778	19,22585286	23,19932112	93,19182429	83,75024761	0	1	1	0	0,656	23,67	1,161440186	424,7198322
410130	Ant�nio Olinto	22	0	7351	15,65	814,280578	1,706975714	6,148864715	2,990522251	12,73723628	17,12193957	19,22585281	75,02489143	93,19182386	0	1	1	0	0,656	23,67	1,161440186	424,7198322
410130	Ant�nio Olinto	23	0	7351	15,65	814,280578	2,386115349	1,706975662	7,742116286	2,990522252	18,88997857	17,12193948	85,88681714	75,02489177	0	1	1	0	0,656	23,67	1,161440186	424,7198322
410130	Ant�nio Olinto	24	0	7351	15,65	814,280578	4,061835054	2,386115234	6,054143373	7,742116284	18,368362	18,88997845	86,69765	85,88681744	0	1	1	0	0,656	23,67	1,161440186	424,7198322
410130	Ant�nio Olinto	25	0	7351	15,65	814,280578	2,359565226	4,061834485	9,770132014	6,054143373	18,454182	18,36836212	90,12385857	86,69765132	0	1	1	0	0,656	23,67	1,161440186	424,7198322
410130	Ant�nio Olinto	26	0	7351	15,65	814,280578	3,872855957	2,359565156	8,318583926	9,770132015	19,64947314	18,45418204	84,36652571	90,12385805	0	1	1	0	0,656	23,67	1,161440186	424,7198322
410130	Ant�nio Olinto	27	0	7351	15,65	814,280578	10,46496033	3,872855309	11,61485729	8,318583925	18,74012557	19,64947302	93,10714429	84,36652568	0	1	1	0	0,656	23,67	1,161440186	424,7198322
410130	Ant�nio Olinto	28	0	7351	15,65	814,280578	6,596590363	10,46496082	8,114393861	11,61485729	18,17585557	18,74012571	87,49442286	93,10714291	0	1	1	0	0,656	23,67	1,161440186	424,7198322
410130	Ant�nio Olinto	29	0	7351	15,65	814,280578	6,306832571	6,596590787	6,709176261	8,11439386	16,37420514	18,1758557	87,89692571	87,49442384	0	1	1	0	0,656	23,67	1,161440186	424,7198322
410130	Ant�nio Olinto	30	0	7351	15,65	814,280578	11,47131886	6,306831405	10,09528391	6,709176262	16,046907	16,3742051	92,68881429	87,89692566	0	1	1	0	0,656	23,67	1,161440186	424,7198322
410130	Ant�nio Olinto	31	0	7351	15,65	814,280578	4,282583281	11,47131897	9,941593037	10,09528391	22,31036829	16,04690709	85,74210143	92,68881261	0	1	1	0	0,656	23,67	1,161440186	424,7198322
410130	Ant�nio Olinto	32	2	7351	15,65	814,280578	0,228117886	4,282583755	8,166830251	9,941593037	22,49542014	22,31036812	78,30611286	85,74210079	0	1	1	0	0,656	23,67	1,161440186	424,7198322
410130	Ant�nio Olinto	33	1	7351	15,65	814,280578	8,466911734	0,228117888	10,28209437	8,166830251	20,19689229	22,49542015	83,03624286	78,3061137	0	1	1	0	0,656	23,67	1,161440186	424,7198322
410130	Ant�nio Olinto	34	0	7351	15,65	814,280578	0,411147839	8,466912118	9,534293939	10,28209437	21,10694243	20,19689243	82,67718857	83,03624312	0	1	1	0	0,656	23,67	1,161440186	424,7198322
410130	Ant�nio Olinto	35	0	7351	15,65	814,280578	6,503129639	0,411147859	12,09857647	9,534293939	26,01389457	21,10694255	77,21587714	82,67718783	0	1	1	0	0,656	23,67	1,161440186	424,7198322
410130	Ant�nio Olinto	36	0	7351	15,65	814,280578	18,92919131	6,503129781	13,50499539	12,09857647	19,49353729	26,01389468	92,79209286	77,21587719	0	1	1	0	0,656	23,67	1,161440186	424,7198322
410130	Ant�nio Olinto	37	0	7351	15,65	814,280578	6,718575143	18,92919229	12,79866092	13,50499539	22,11697886	19,49353714	88,66805571	92,79209233	0	1	1	0	0,656	23,67	1,161440186	424,7198322
410130	Ant�nio Olinto	38	0	7351	15,65	814,280578	8,533149845	6,718575433	10,82624514	12,79866092	21,10648527	22,11697898	84,23149669	88,66805513	0	1	1	0	0,656	23,67	1,161440186	424,7198322
410140	Apucarana	14	0	120919	216,55	866,281028	1,377843721	1,657552125	18,06252571	18,42412048	30,03508143	30,29932296	71,93356714	70,97923989	0	1	1	1	0,748	3,09	6,348473481	4328,492262
410140	Apucarana	15	0	120919	216,55	866,281028	0,700568446	1,377843709	16,45077657	18,06252571	28,573232	30,03508162	68,71892714	71,93356643	0	1	1	1	0,748	3,09	6,348473481	4328,492262
410140	Apucarana	16	0	120919	216,55	866,281028	0,521120059	0,700568469	15,76266356	16,45077657	27,91318586	28,57323211	66,71225857	68,71892681	0	1	1	1	0,748	3,09	6,348473481	4328,492262
410140	Apucarana	17	0	120919	216,55	866,281028	0,75435801	0,521120021	15,00852617	15,76266355	27,79829157	27,91318594	63,75840857	66,71225767	0	1	1	1	0,748	3,09	6,348473481	4328,492262
410140	Apucarana	18	0	120919	216,55	866,281028	3,244626469	0,754358037	14,39677286	15,00852617	24,72353514	27,79829148	80,56084286	63,75840901	0	1	1	1	0,748	3,09	6,348473481	4328,492262
410140	Apucarana	19	0	120919	216,55	866,281028	5,607995929	3,244625813	14,59738198	14,39677286	25,98722329	24,72353512	76,13780571	80,56084301	0	1	1	1	0,748	3,09	6,348473481	4328,492262
410140	Apucarana	20	0	120919	216,55	866,281028	0,036241697	5,607995834	13,0723979	14,59738198	25,91990457	25,98722332	69,77785714	76,13780707	0	1	1	1	0,748	3,09	6,348473481	4328,492262
410140	Apucarana	21	0	120919	216,55	866,281028	6,472163429	0,036241695	16,01552653	13,0723979	24,20454543	25,91990451	84,97096429	69,77785628	0	1	1	1	0,748	3,09	6,348473481	4328,492262
410140	Apucarana	22	1	120919	216,55	866,281028	0,745202731	6,472163815	6,912943681	16,01552653	19,15528886	24,20454555	70,26067571	84,97096462	0	1	1	1	0,748	3,09	6,348473481	4328,492262
410140	Apucarana	23	0	120919	216,55	866,281028	4,858482364	0,745202645	11,63103823	6,91294368	20,88195671	19,15528891	79,11649571	70,26067636	0	1	1	1	0,748	3,09	6,348473481	4328,492262
410140	Apucarana	24	1	120919	216,55	866,281028	2,60394936	4,85848267	9,427061769	11,63103822	20,89518886	20,88195676	76,83263714	79,11649606	0	1	1	1	0,748	3,09	6,348473481	4328,492262
410140	Apucarana	25	9	120919	216,55	866,281028	4,188466343	2,603949092	13,35912497	9,427061769	21,21561414	20,89518866	84,38952	76,83263623	0	1	1	1	0,748	3,09	6,348473481	4328,492262
410140	Apucarana	26	1	120919	216,55	866,281028	6,689439529	4,188466211	13,94749622	13,35912496	22,36107643	21,21561422	88,99632286	84,38952176	0	1	1	1	0,748	3,09	6,348473481	4328,492262
410140	Apucarana	27	0	120919	216,55	866,281028	13,30955819	6,689438919	14,35252952	13,94749622	22,12548314	22,36107627	84,37521857	88,99632294	0	1	1	1	0,748	3,09	6,348473481	4328,492262
410140	Apucarana	28	5	120919	216,55	866,281028	2,398586009	13,30955854	11,5269454	14,35252952	22,40963471	22,12548309	78,59573143	84,37522013	0	1	1	1	0,748	3,09	6,348473481	4328,492262
410140	Apucarana	29	14	120919	216,55	866,281028	6,708432699	2,398585956	11,73859298	11,5269454	19,73024057	22,40963461	82,64104286	78,59573255	0	1	1	1	0,748	3,09	6,348473481	4328,492262
410140	Apucarana	30	27	120919	216,55	866,281028	6,717318359	6,708432465	13,65334455	11,73859298	20,92717629	19,73024047	89,07841429	82,64104112	0	1	1	1	0,748	3,09	6,348473481	4328,492262
410140	Apucarana	31	45	120919	216,55	866,281028	1,0940484	6,717319272	14,869676	13,65334455	26,13246143	20,92717632	71,7166	89,07841475	0	1	1	1	0,748	3,09	6,348473481	4328,492262
410140	Apucarana	32	116	120919	216,55	866,281028	0,00201353	1,094048432	11,58333088	14,86967599	24,39627543	26,13246133	67,05186571	71,71660007	0	1	1	1	0,748	3,09	6,348473481	4328,492262
410140	Apucarana	33	75	120919	216,55	866,281028	10,29692243	0,00201353	13,12165217	11,58333088	21,07226057	24,39627519	81,11327143	67,05186633	0	1	1	1	0,748	3,09	6,348473481	4328,492262
410140	Apucarana	34	91	120919	216,55	866,281028	0,383888863	10,2969225	12,78743385	13,12165217	23,495882	21,07226059	74,33517857	81,11327131	0	1	1	1	0,748	3,09	6,348473481	4328,492262
410140	Apucarana	35	61	120919	216,55	866,281028	7,935168873	0,383888946	16,95675031	12,78743385	28,11827657	23,49588196	69,76084	74,3351791	0	1	1	1	0,748	3,09	6,348473481	4328,492262
410140	Apucarana	36	61	120919	216,55	866,281028	11,14172963	7,935169256	16,6010419	16,95675031	25,24222029	28,11827652	86,63335286	69,76084009	0	1	1	1	0,748	3,09	6,348473481	4328,492262
410140	Apucarana	37	35	120919	216,55	866,281028	2,134496914	11,14172997	16,90836976	16,6010419	27,30342314	25,24222017	74,82835857	86,63335189	0	1	1	1	0,748	3,09	6,348473481	4328,492262
410140	Apucarana	38	2	120919	216,55	866,281028	7,926060419	2,13449618	13,79755998	16,90836976	24,50207861	27,30342316	76,81495198	74,82835813	0	1	1	1	0,748	3,09	6,348473481	4328,492262
410150	Arapongas	14	0	104150	273,3	801,952842	1,33147168	1,743644913	18,08317046	18,39104077	30,00285271	30,20957674	71,22373286	70,58413533	0	1	1	1	0,748	2,49	7,687379885	3403,24995
410150	Arapongas	15	0	104150	273,3	801,952842	0,825146576	1,331471725	16,49473797	18,08317046	28,48681814	30,00285273	68,09111	71,22373426	0	1	1	1	0,748	2,49	7,687379885	3403,24995
410150	Arapongas	16	0	104150	273,3	801,952842	0,482129969	0,825146542	15,83083109	16,49473796	27,97337529	28,48681803	65,53446571	68,0911085	0	1	1	1	0,748	2,49	7,687379885	3403,24995
410150	Arapongas	17	0	104150	273,3	801,952842	0,815336401	0,482129918	15,04782937	15,83083109	27,683662	27,9733751	62,85199714	65,53446732	0	1	1	1	0,748	2,49	7,687379885	3403,24995
410150	Arapongas	18	0	104150	273,3	801,952842	2,92153788	0,815336357	14,41628105	15,04782937	24,76660271	27,68366202	79,86702429	62,85199666	0	1	1	1	0,748	2,49	7,687379885	3403,24995
410150	Arapongas	19	0	104150	273,3	801,952842	5,499502826	2,921537658	14,60708081	14,41628105	26,04895829	24,76660276	75,23435714	79,86702318	0	1	1	1	0,748	2,49	7,687379885	3403,24995
410150	Arapongas	20	0	104150	273,3	801,952842	0,030587516	5,499502751	13,12715495	14,60708081	25,93544943	26,04895832	68,89190429	75,23435555	0	1	1	1	0,748	2,49	7,687379885	3403,24995
410150	Arapongas	21	0	104150	273,3	801,952842	5,603781257	0,030587509	15,92260723	13,12715495	24,39445457	25,93544933	84,09553571	68,8919049	0	1	1	1	0,748	2,49	7,687379885	3403,24995
410150	Arapongas	22	0	104150	273,3	801,952842	0,75478799	5,603780921	6,978201621	15,92260723	19,21124	24,3944545	69,48215714	84,09553716	0	1	1	1	0,748	2,49	7,687379885	3403,24995
410150	Arapongas	23	0	104150	273,3	801,952842	4,996376966	0,754787941	11,71879317	6,97820162	20,99812486	19,21124	78,24002714	69,48215798	0	1	1	1	0,748	2,49	7,687379885	3403,24995
410150	Arapongas	24	0	104150	273,3	801,952842	2,606860103	4,99637818	9,46495654	11,71879317	20,91690457	20,9981249	76,15437857	78,24002696	0	1	1	1	0,748	2,49	7,687379885	3403,24995
410150	Arapongas	25	3	104150	273,3	801,952842	3,952006564	2,606860537	13,31167962	9,46495654	21,33192757	20,91690462	83,34186714	76,15437805	0	1	1	1	0,748	2,49	7,687379885	3403,24995
410150	Arapongas	26	2	104150	273,3	801,952842	6,338239029	3,952007137	13,91600128	13,31167962	22,28980286	21,33192749	88,41984857	83,34186595	0	1	1	1	0,748	2,49	7,687379885	3403,24995
410150	Arapongas	27	2	104150	273,3	801,952842	12,97238626	6,338239817	14,3156679	13,91600128	22,251491	22,28980274	83,31940714	88,41984685	0	1	1	1	0,748	2,49	7,687379885	3403,24995
410150	Arapongas	28	2	104150	273,3	801,952842	2,34249861	12,97238537	11,43994205	14,3156679	22,40439429	22,25149086	77,80094	83,31940769	0	1	1	1	0,748	2,49	7,687379885	3403,24995
410150	Arapongas	29	0	104150	273,3	801,952842	6,881238743	2,342499082	11,84610679	11,43994205	19,79648229	22,40439416	82,27738571	77,80094113	0	1	1	1	0,748	2,49	7,687379885	3403,24995
410150	Arapongas	30	5	104150	273,3	801,952842	6,38561281	6,88123898	13,59013974	11,84610679	21,07863871	19,79648199	88,50542714	82,27738532	0	1	1	1	0,748	2,49	7,687379885	3403,24995
410150	Arapongas	31	38	104150	273,3	801,952842	1,027469577	6,385613204	14,9757388	13,59013974	26,19639657	21,07863877	70,70932714	88,50542695	0	1	1	1	0,748	2,49	7,687379885	3403,24995
410150	Arapongas	32	107	104150	273,3	801,952842	0,001447864	1,027469513	11,55297933	14,9757388	24,47797357	26,19639635	65,58927429	70,70932923	0	1	1	1	0,748	2,49	7,687379885	3403,24995
410150	Arapongas	33	85	104150	273,3	801,952842	10,61734499	0,001447866	13,14486234	11,55297933	21,01563886	24,47797353	80,46413286	65,58927246	0	1	1	1	0,748	2,49	7,687379885	3403,24995
410150	Arapongas	34	121	104150	273,3	801,952842	0,428790409	10,61734526	12,81550171	13,14486234	23,46433829	21,01563896	73,59358	80,46413402	0	1	1	1	0,748	2,49	7,687379885	3403,24995
410150	Arapongas	35	72	104150	273,3	801,952842	7,36556953	0,428790411	17,06970723	12,81550171	28,20554	23,46433841	68,3241	73,59357899	0	1	1	1	0,748	2,49	7,687379885	3403,24995
410150	Arapongas	36	56	104150	273,3	801,952842	11,27022386	7,365569432	16,54277998	17,06970723	25,43182443	28,20553999	85,87807143	68,32409978	0	1	1	1	0,748	2,49	7,687379885	3403,24995
410150	Arapongas	37	15	104150	273,3	801,952842	2,230110071	11,27022417	16,84682903	16,54277998	27,35763343	25,43182448	74,14023	85,87807106	0	1	1	1	0,748	2,49	7,687379885	3403,24995
410150	Arapongas	38	1	104150	273,3	801,952842	7,68895289	2,230110042	13,79687565	16,84682903	24,41391848	27,3576334	76,76587768	74,14022984	0	1	1	1	0,748	2,49	7,687379885	3403,24995
410160	Arapoti	14	0	25855	19	875,698409	0,938246563	1,234852237	16,68162801	17,18134017	29,30901557	29,26916656	74,24261143	74,19974925	0	1	1	1	0,723	14,17	1,963181094	713,3841792
410160	Arapoti	15	0	25855	19	875,698409	1,167255601	0,938246462	14,97256666	16,68162801	27,29230571	29,30901555	75,63087286	74,24261127	0	1	1	1	0,723	14,17	1,963181094	713,3841792
410160	Arapoti	16	0	25855	19	875,698409	0,16503862	1,167255576	13,97255164	14,97256666	26,22560971	27,29230573	74,59875286	75,63087254	0	1	1	1	0,723	14,17	1,963181094	713,3841792
410160	Arapoti	17	0	25855	19	875,698409	0,581820159	0,165038619	13,3078418	13,97255164	26,37749071	26,22560973	72,40629	74,59875266	0	1	1	1	0,723	14,17	1,963181094	713,3841792
410160	Arapoti	18	0	25855	19	875,698409	4,850362343	0,581820203	12,92992134	13,3078418	24,33182014	26,37749075	82,06041857	72,40629033	0	1	1	1	0,723	14,17	1,963181094	713,3841792
410160	Arapoti	19	0	25855	19	875,698409	3,342932143	4,850362534	13,56105228	12,92992134	25,07831329	24,33182024	80,07458143	82,06041806	0	1	1	1	0,723	14,17	1,963181094	713,3841792
410160	Arapoti	20	0	25855	19	875,698409	0,060566603	3,34293173	11,02622342	13,56105228	25,14952757	25,07831331	76,21872286	80,07458252	0	1	1	1	0,723	14,17	1,963181094	713,3841792
410160	Arapoti	21	0	25855	19	875,698409	5,29628883	0,060566598	14,15320767	11,02622341	22,35536714	25,14952749	87,77014	76,21872304	0	1	1	1	0,723	14,17	1,963181094	713,3841792
410160	Arapoti	22	0	25855	19	875,698409	0,456798991	5,296289695	5,07698853	14,15320767	19,35424814	22,35536709	70,99007571	87,77013909	0	1	1	1	0,723	14,17	1,963181094	713,3841792
410160	Arapoti	23	0	25855	19	875,698409	4,51975126	0,456799	10,28417558	5,076988529	20,457599	19,35424804	83,00397	70,99007472	0	1	1	1	0,723	14,17	1,963181094	713,3841792
410160	Arapoti	24	0	25855	19	875,698409	1,69662311	4,519750723	7,760636569	10,28417558	20,378228	20,45759892	80,51257714	83,00397034	0	1	1	1	0,723	14,17	1,963181094	713,3841792
410160	Arapoti	25	1	25855	19	875,698409	3,425249036	1,696623047	11,42961169	7,760636569	20,41060857	20,378228	86,36777143	80,5125771	0	1	1	1	0,723	14,17	1,963181094	713,3841792
410160	Arapoti	26	0	25855	19	875,698409	5,959824714	3,425248554	12,64040778	11,42961169	21,64352886	20,41060848	90,43960286	86,36777184	0	1	1	1	0,723	14,17	1,963181094	713,3841792
410160	Arapoti	27	6	25855	19	875,698409	13,52953116	5,959824888	12,93337901	12,64040778	21,12925986	21,64352866	87,91853143	90,43960426	0	1	1	1	0,723	14,17	1,963181094	713,3841792
410160	Arapoti	28	2	25855	19	875,698409	3,941740596	13,52953074	10,25311087	12,93337901	21,23741257	21,12925972	81,91329	87,91853101	0	1	1	1	0,723	14,17	1,963181094	713,3841792
410160	Arapoti	29	2	25855	19	875,698409	9,207718086	3,94173989	11,00012639	10,25311086	18,390545	21,23741264	87,55903857	81,91328992	0	1	1	1	0,723	14,17	1,963181094	713,3841792
410160	Arapoti	30	3	25855	19	875,698409	9,83624137	9,207718314	13,21771618	11,00012639	18,99591	18,39054483	92,12312429	87,5590389	0	1	1	1	0,723	14,17	1,963181094	713,3841792
410160	Arapoti	31	7	25855	19	875,698409	1,073763871	9,836240873	12,45647422	13,21771618	24,82346414	18,99591028	77,73666	92,12312302	0	1	1	1	0,723	14,17	1,963181094	713,3841792
410160	Arapoti	32	5	25855	19	875,698409	0,010467264	1,073763941	9,935477067	12,45647422	23,85486814	24,82346415	72,43306857	77,73665896	0	1	1	1	0,723	14,17	1,963181094	713,3841792
410160	Arapoti	33	14	25855	19	875,698409	7,21428934	0,010467264	11,94199416	9,935477066	20,78992157	23,85486815	82,36418	72,43306805	0	1	1	1	0,723	14,17	1,963181094	713,3841792
410160	Arapoti	34	2	25855	19	875,698409	0,690087031	7,214289654	11,44637391	11,94199416	22,55364371	20,78992153	78,89146286	82,36417926	0	1	1	1	0,723	14,17	1,963181094	713,3841792
410160	Arapoti	35	8	25855	19	875,698409	6,990105223	0,690087031	14,38898751	11,44637391	27,53483014	22,55364363	74,10942286	78,89146399	0	1	1	1	0,723	14,17	1,963181094	713,3841792
410160	Arapoti	36	1	25855	19	875,698409	13,5342039	6,990105688	15,72064361	14,38898751	23,359359	27,53483008	89,15431429	74,10942184	0	1	1	1	0,723	14,17	1,963181094	713,3841792
410160	Arapoti	37	0	25855	19	875,698409	2,165759786	13,53420473	15,33018804	15,72064361	25,14567629	23,3593589	81,85067714	89,15431377	0	1	1	1	0,723	14,17	1,963181094	713,3841792
410160	Arapoti	38	0	25855	19	875,698409	9,403257974	2,165759079	13,47832152	15,33018804	23,62137706	25,14567641	80,43825612	81,85067617	0	1	1	1	0,723	14,17	1,963181094	713,3841792
410165	Arapu�	14	0	3561	16,34	706,613368	1,82903346	1,343715721	17,16194363	17,86479448	29,68920257	30,22993235	74,73257286	73,44533603	0	0	1	0	0,676	23,92	1,743027888	229,4450375
410165	Arapu�	15	0	3561	16,34	706,613368	0,213805446	1,829033481	15,54030442	17,16194363	28,72597829	29,6892026	71,33936	74,73257273	0	0	1	0	0,676	23,92	1,743027888	229,4450375
410165	Arapu�	16	0	3561	16,34	706,613368	1,878789194	0,213805442	14,72140745	15,54030442	27,19080271	28,72597813	73,1109	71,33935966	0	0	1	0	0,676	23,92	1,743027888	229,4450375
410165	Arapu�	17	0	3561	16,34	706,613368	0,28767761	1,878789093	13,99487043	14,72140745	27,85820614	27,19080265	68,83301571	73,11089908	0	0	1	0	0,676	23,92	1,743027888	229,4450375
410165	Arapu�	18	0	3561	16,34	706,613368	5,650872553	0,287677655	13,52829377	13,99487043	24,244709	27,85820623	82,94104571	68,83301494	0	0	1	0	0,676	23,92	1,743027888	229,4450375
410165	Arapu�	19	0	3561	16,34	706,613368	6,772764829	5,650871714	13,79395	13,52829377	25,03089143	24,24470892	80,01357286	82,9410458	0	0	1	0	0,676	23,92	1,743027888	229,4450375
410165	Arapu�	20	0	3561	16,34	706,613368	0,105096724	6,772764721	12,10606655	13,79395	25,61191829	25,03089152	74,23256571	80,01357165	0	0	1	0	0,676	23,92	1,743027888	229,4450375
410165	Arapu�	21	0	3561	16,34	706,613368	10,37187071	0,105096727	15,98342413	12,10606655	22,79022757	25,61191814	89,16559429	74,23256595	0	0	1	0	0,676	23,92	1,743027888	229,4450375
410165	Arapu�	22	0	3561	16,34	706,613368	1,120849603	10,3718714	5,612833519	15,98342413	18,27645171	22,79022766	74,66476857	89,16559457	0	0	1	0	0,676	23,92	1,743027888	229,4450375
410165	Arapu�	23	0	3561	16,34	706,613368	3,783890021	1,120849712	10,33705404	5,612833519	20,18566871	18,27645161	81,34516429	74,66476749	0	0	1	0	0,676	23,92	1,743027888	229,4450375
410165	Arapu�	24	0	3561	16,34	706,613368	2,661999404	3,783890156	8,55074827	10,33705404	20,63339257	20,18566872	78,82827429	81,34516459	0	0	1	0	0,676	23,92	1,743027888	229,4450375
410165	Arapu�	25	0	3561	16,34	706,613368	5,844868647	2,661998746	13,04658745	8,550748269	20,58165457	20,63339261	87,78057286	78,828273	0	0	1	0	0,676	23,92	1,743027888	229,4450375
410165	Arapu�	26	0	3561	16,34	706,613368	7,685774571	5,844868129	13,18342453	13,04658745	22,61611186	20,58165462	87,13402571	87,78057202	0	0	1	0	0,676	23,92	1,743027888	229,4450375
410165	Arapu�	27	0	3561	16,34	706,613368	15,81472291	7,685774405	13,9726127	13,18342453	21,23463614	22,61611172	87,71806143	87,13402621	0	0	1	0	0,676	23,92	1,743027888	229,4450375
410165	Arapu�	28	0	3561	16,34	706,613368	2,846935599	15,81472299	11,39357662	13,9726127	21,99790457	21,23463612	81,11995	87,71806173	0	0	1	0	0,676	23,92	1,743027888	229,4450375
410165	Arapu�	29	0	3561	16,34	706,613368	5,834631243	2,846935711	10,18509119	11,39357662	18,92872043	21,99790469	81,90514714	81,11995025	0	0	1	0	0,676	23,92	1,743027888	229,4450375
410165	Arapu�	30	4	3561	16,34	706,613368	9,551103371	5,834631519	13,08888567	10,18509119	19,60212929	18,92872038	89,83788714	81,90514802	0	0	1	0	0,676	23,92	1,743027888	229,4450375
410165	Arapu�	31	6	3561	16,34	706,613368	2,33208517	9,551103634	13,75939832	13,08888567	25,72425371	19,60212934	75,13237571	89,8378876	0	0	1	0	0,676	23,92	1,743027888	229,4450375
410165	Arapu�	32	7	3561	16,34	706,613368	0,014630649	2,332085223	10,93958497	13,75939832	23,94876314	25,72425372	71,83329714	75,13237572	0	0	1	0	0,676	23,92	1,743027888	229,4450375
410165	Arapu�	33	4	3561	16,34	706,613368	10,61761474	0,014630648	12,38693513	10,93958497	20,82285871	23,94876327	82,55783571	71,83329716	0	0	1	0	0,676	23,92	1,743027888	229,4450375
410165	Arapu�	34	4	3561	16,34	706,613368	0,564522134	10,61761527	12,0738228	12,38693513	23,347057	20,8228586	76,36361714	82,55783614	0	0	1	0	0,676	23,92	1,743027888	229,4450375
410165	Arapu�	35	2	3561	16,34	706,613368	10,44358861	0,56452213	15,76983902	12,0738228	27,51904	23,34705712	75,02075571	76,36361742	0	0	1	0	0,676	23,92	1,743027888	229,4450375
410165	Arapu�	36	4	3561	16,34	706,613368	10,53450843	10,44358858	16,09741555	15,76983901	23,85837629	27,51904014	89,20494857	75,02075395	0	0	1	0	0,676	23,92	1,743027888	229,4450375
410165	Arapu�	37	0	3561	16,34	706,613368	2,662589143	10,53450742	16,5024822	16,09741555	26,68175129	23,85837616	77,20161	89,20494922	0	0	1	0	0,676	23,92	1,743027888	229,4450375
410165	Arapu�	38	0	3561	16,34	706,613368	11,11156013	2,662589494	12,97399852	16,50248219	24,60024473	26,68175141	76,11557919	77,2016081	0	0	1	0	0,676	23,92	1,743027888	229,4450375
410170	Araruna	14	0	13419	27,21	607,045894	1,547678619	1,2678762	18,30391792	19,01443266	30,54573157	31,36016218	70,46647429	68,60328627	0	0	0	0	0,704	6,74	2,084459199	951,5551872
410170	Araruna	15	0	13419	27,21	607,045894	0,228135087	1,547678583	16,96201342	18,30391792	29,95986814	30,54573148	64,38852286	70,4664749	0	0	0	0	0,704	6,74	2,084459199	951,5551872
410170	Araruna	16	0	13419	27,21	607,045894	1,254246403	0,228135048	16,32238813	16,96201342	28,85312471	29,95986817	65,37430143	64,38852495	0	0	0	0	0,704	6,74	2,084459199	951,5551872
410170	Araruna	17	0	13419	27,21	607,045894	0,352439986	1,254246436	15,59525709	16,32238813	29,20769214	28,85312491	60,88712	65,37430013	0	0	0	0	0,704	6,74	2,084459199	951,5551872
410170	Araruna	18	0	13419	27,21	607,045894	4,483718957	0,352440018	14,91828746	15,59525708	25,17457314	29,20769212	79,23389286	60,88712012	0	0	0	0	0,704	6,74	2,084459199	951,5551872
410170	Araruna	19	0	13419	27,21	607,045894	9,439885223	4,483718721	15,02687034	14,91828746	26,14871586	25,174573	76,05389429	79,23389332	0	0	0	0	0,704	6,74	2,084459199	951,5551872
410170	Araruna	20	0	13419	27,21	607,045894	0,130897043	9,439885642	13,81948396	15,02687034	26,93153186	26,14871561	67,76249857	76,05389359	0	0	0	0	0,704	6,74	2,084459199	951,5551872
410170	Araruna	21	0	13419	27,21	607,045894	11,23851144	0,130897034	17,17684144	13,81948396	24,11721714	26,93153181	86,70597143	67,76249993	0	0	0	0	0,704	6,74	2,084459199	951,5551872
410170	Araruna	22	0	13419	27,21	607,045894	0,994323284	11,23851168	7,069349021	17,17684144	18,46230057	24,11721708	72,65689571	86,70596978	0	0	0	0	0,704	6,74	2,084459199	951,5551872
410170	Araruna	23	0	13419	27,21	607,045894	3,546818786	0,994323284	11,59865339	7,069349021	20,91604971	18,46230049	78,0507	72,65689383	0	0	0	0	0,704	6,74	2,084459199	951,5551872
410170	Araruna	24	0	13419	27,21	607,045894	2,79799321	3,546819189	9,86260031	11,59865338	21,37841043	20,91604973	75,13236286	78,05070005	0	0	0	0	0,704	6,74	2,084459199	951,5551872
410170	Araruna	25	0	13419	27,21	607,045894	6,653606324	2,79799306	14,10741764	9,862600311	21,243966	21,37841052	85,89197429	75,13236191	0	0	0	0	0,704	6,74	2,084459199	951,5551872
410170	Araruna	26	0	13419	27,21	607,045894	7,729478529	6,653606141	14,54604934	14,10741764	23,26393143	21,24396595	86,38052	85,89197401	0	0	0	0	0,704	6,74	2,084459199	951,5551872
410170	Araruna	27	1	13419	27,21	607,045894	13,20902054	7,729478996	14,93450664	14,54604934	22,333031	23,2639315	84,87189429	86,38052079	0	0	0	0	0,704	6,74	2,084459199	951,5551872
410170	Araruna	28	0	13419	27,21	607,045894	2,08514868	13,20902071	12,3891172	14,93450664	22,637448	22,33303097	79,13753286	84,87189533	0	0	0	0	0,704	6,74	2,084459199	951,5551872
410170	Araruna	29	2	13419	27,21	607,045894	4,938163001	2,085148804	11,07608463	12,3891172	19,93549229	22,63744809	78,55807286	79,13753355	0	0	0	0	0,704	6,74	2,084459199	951,5551872
410170	Araruna	30	3	13419	27,21	607,045894	6,379477521	4,938163529	13,40060181	11,07608463	20,61968	19,93549237	88,10876429	78,55807321	0	0	0	0	0,704	6,74	2,084459199	951,5551872
410170	Araruna	31	5	13419	27,21	607,045894	1,913964097	6,379476286	15,22466706	13,40060181	26,62661114	20,61968001	71,66559143	88,10876525	0	0	0	0	0,704	6,74	2,084459199	951,5551872
410170	Araruna	32	3	13419	27,21	607,045894	0,026216297	1,91396407	11,91011723	15,22466706	24,61473957	26,62661115	68,93317714	71,66559152	0	0	0	0	0,704	6,74	2,084459199	951,5551872
410170	Araruna	33	3	13419	27,21	607,045894	10,18416343	0,026216301	13,59847462	11,91011723	21,43201486	24,61473949	81,61410286	68,93317925	0	0	0	0	0,704	6,74	2,084459199	951,5551872
410170	Araruna	34	3	13419	27,21	607,045894	0,804306474	10,18416346	13,4687035	13,59847462	24,49068571	21,43201483	72,53405286	81,61410225	0	0	0	0	0,704	6,74	2,084459199	951,5551872
410170	Araruna	35	8	13419	27,21	607,045894	9,409868801	0,804306483	17,58687986	13,4687035	28,70358057	24,49068552	71,56565143	72,53405543	0	0	0	0	0,704	6,74	2,084459199	951,5551872
410170	Araruna	36	6	13419	27,21	607,045894	8,431387386	9,40986948	15,96293454	17,58687986	24,41493157	28,70358072	88,46261286	71,56565191	0	0	0	0	0,704	6,74	2,084459199	951,5551872
410170	Araruna	37	4	13419	27,21	607,045894	1,52436375	8,431388154	17,18757895	15,96293454	27,48013571	24,41493173	73,60591571	88,46261387	0	0	0	0	0,704	6,74	2,084459199	951,5551872
410170	Araruna	38	0	13419	27,21	607,045894	8,12777172	1,524363748	13,75367151	17,18757895	25,07838978	27,48013576	74,52246101	73,60591566	0	0	0	0	0,704	6,74	2,084459199	951,5551872
410180	Arauc�ria	14	0	119123	253,9	903,276291	1,744860529	1,617151981	15,3534494	15,71227483	26,55989243	26,41265078	76,48697571	79,24102023	0	1	1	0	0,74	3,13	2,458356292	15671,46421
410180	Arauc�ria	15	0	119123	253,9	903,276291	1,754149356	1,744860466	13,5133679	15,3534494	24,593366	26,55989245	79,16291429	76,48697627	0	1	1	0	0,74	3,13	2,458356292	15671,46421
410180	Arauc�ria	16	1	119123	253,9	903,276291	3,152921929	1,754149317	12,7383998	13,5133679	21,92315629	24,59336605	84,05665	79,16291246	0	1	1	0	0,74	3,13	2,458356292	15671,46421
410180	Arauc�ria	17	0	119123	253,9	903,276291	0,446245357	3,152922471	12,67391035	12,7383998	22,66732829	21,92315622	80,78701571	84,05665142	0	1	1	0	0,74	3,13	2,458356292	15671,46421
410180	Arauc�ria	18	0	119123	253,9	903,276291	3,915681386	0,446245335	11,56676785	12,67391035	22,19763986	22,6673283	81,67860714	80,78701552	0	1	1	0	0,74	3,13	2,458356292	15671,46421
410180	Arauc�ria	19	0	119123	253,9	903,276291	3,030206529	3,915681836	11,65772729	11,56676785	22,50859043	22,19763986	81,80038286	81,67860627	0	1	1	0	0,74	3,13	2,458356292	15671,46421
410180	Arauc�ria	20	0	119123	253,9	903,276291	0,084175617	3,030206499	10,14845225	11,65772729	22,759109	22,5085904	80,65188429	81,80038152	0	1	1	0	0,74	3,13	2,458356292	15671,46421
410180	Arauc�ria	21	0	119123	253,9	903,276291	3,347757814	0,084175619	12,47654167	10,14845225	18,779479	22,7591091	91,46642571	80,65188306	0	1	1	0	0,74	3,13	2,458356292	15671,46421
410180	Arauc�ria	22	1	119123	253,9	903,276291	1,133648204	3,347757813	3,327393111	12,47654167	17,42622557	18,77947909	70,83351143	91,46642631	0	1	1	0	0,74	3,13	2,458356292	15671,46421
410180	Arauc�ria	23	2	119123	253,9	903,276291	2,871439607	1,133648162	8,331663057	3,32739311	18,36832471	17,42622553	84,88579429	70,83351277	0	1	1	0	0,74	3,13	2,458356292	15671,46421
410180	Arauc�ria	24	3	119123	253,9	903,276291	3,138544496	2,871439275	6,661218696	8,331663056	18,34749514	18,36832474	83,27727429	84,88579487	0	1	1	0	0,74	3,13	2,458356292	15671,46421
410180	Arauc�ria	25	2	119123	253,9	903,276291	3,076645767	3,138544185	9,63128352	6,661218696	18,16404929	18,34749509	88,01266429	83,27727483	0	1	1	0	0,74	3,13	2,458356292	15671,46421
410180	Arauc�ria	26	1	119123	253,9	903,276291	3,743780751	3,076646194	8,969551174	9,631283519	19,23000386	18,16404919	85,44657143	88,01266372	0	1	1	0	0,74	3,13	2,458356292	15671,46421
410180	Arauc�ria	27	5	119123	253,9	903,276291	10,81185394	3,743780273	11,47799178	8,969551172	18,48689214	19,23000392	91,30589571	85,44657389	0	1	1	0	0,74	3,13	2,458356292	15671,46421
410180	Arauc�ria	28	12	119123	253,9	903,276291	5,737767911	10,81185544	8,730028443	11,47799178	17,78299243	18,48689216	85,61785571	91,30589667	0	1	1	0	0,74	3,13	2,458356292	15671,46421
410180	Arauc�ria	29	23	119123	253,9	903,276291	8,291561614	5,737767661	7,864326626	8,730028441	15,519274	17,78299235	89,00501857	85,61785642	0	1	1	0	0,74	3,13	2,458356292	15671,46421
410180	Arauc�ria	30	129	119123	253,9	903,276291	12,59179786	8,291560629	10,10203103	7,864326626	14,96491343	15,51927392	94,36166429	89,00501777	0	1	1	0	0,74	3,13	2,458356292	15671,46421
410180	Arauc�ria	31	197	119123	253,9	903,276291	2,897854671	12,59179758	10,17303573	10,10203103	21,88277443	14,96491328	81,69709857	94,36166398	0	1	1	0	0,74	3,13	2,458356292	15671,46421
410180	Arauc�ria	32	104	119123	253,9	903,276291	0,13685167	2,897854966	8,495972179	10,17303573	21,58166143	21,8827746	76,20071286	81,6971	0	1	1	0	0,74	3,13	2,458356292	15671,46421
410180	Arauc�ria	33	74	119123	253,9	903,276291	7,562787953	0,136851659	10,40044825	8,495972178	19,32414629	21,58166116	82,83348714	76,200712	0	1	1	0	0,74	3,13	2,458356292	15671,46421
410180	Arauc�ria	34	31	119123	253,9	903,276291	0,917685519	7,562786382	9,908964161	10,40044825	20,394739	19,32414638	81,89874143	82,83348791	0	1	1	0	0,74	3,13	2,458356292	15671,46421
410180	Arauc�ria	35	36	119123	253,9	903,276291	4,401460396	0,917685433	12,57051212	9,908964163	25,29337086	20,39473899	75,70136	81,89874056	0	1	1	0	0,74	3,13	2,458356292	15671,46421
410180	Arauc�ria	36	27	119123	253,9	903,276291	16,8807206	4,401460478	13,22588372	12,57051212	18,94409357	25,29337081	93,28099143	75,70136136	0	1	1	0	0,74	3,13	2,458356292	15671,46421
410180	Arauc�ria	37	7	119123	253,9	903,276291	6,219961186	16,88071967	12,71153576	13,22588372	21,14582614	18,94409371	87,99928143	93,28099105	0	1	1	0	0,74	3,13	2,458356292	15671,46421
410180	Arauc�ria	38	0	119123	253,9	903,276291	9,765146981	6,219960543	10,99038288	12,71153576	20,32282282	21,14582612	85,08567737	87,9992816	0	1	1	0	0,74	3,13	2,458356292	15671,46421
410185	Ariranha Do Iva�	14	0	2453	10,24	751,524869	1,842405633	1,393996463	17,25188331	17,96571801	29,95087829	30,47774677	75,89117286	74,46381289	0	1	1	0	0,67	12,59	1,579155152	146,3067894
410185	Ariranha Do Iva�	15	0	2453	10,24	751,524869	0,210640789	1,842405644	15,52034235	17,25188331	28,85222257	29,95087843	73,21749714	75,89117246	0	1	1	0	0,67	12,59	1,579155152	146,3067894
410185	Ariranha Do Iva�	16	0	2453	10,24	751,524869	1,64171016	0,210640776	14,64112329	15,52034235	27,25731529	28,85222247	75,23380571	73,21749835	0	1	1	0	0,67	12,59	1,579155152	146,3067894
410185	Ariranha Do Iva�	17	0	2453	10,24	751,524869	0,403858767	1,641710174	13,89846795	14,64112329	27,98189386	27,2573153	71,35090714	75,23380617	0	1	1	0	0,67	12,59	1,579155152	146,3067894
410185	Ariranha Do Iva�	18	0	2453	10,24	751,524869	5,67557705	0,403858756	13,57176055	13,89846795	24,425969	27,98189393	84,28912286	71,35090679	0	1	1	0	0,67	12,59	1,579155152	146,3067894
410185	Ariranha Do Iva�	19	0	2453	10,24	751,524869	5,765118206	5,675577865	13,89008713	13,57176055	25,22473043	24,42596903	81,31979714	84,28912326	0	1	1	0	0,67	12,59	1,579155152	146,3067894
410185	Ariranha Do Iva�	20	0	2453	10,24	751,524869	0,076711436	5,765118271	11,97468755	13,89008713	25,64753814	25,2247303	76,50155714	81,31979764	0	1	1	0	0,67	12,59	1,579155152	146,3067894
410185	Ariranha Do Iva�	21	0	2453	10,24	751,524869	9,917273714	0,076711436	15,99549271	11,97468755	22,91756829	25,64753816	89,70549286	76,50155681	0	1	1	0	0,67	12,59	1,579155152	146,3067894
410185	Ariranha Do Iva�	22	0	2453	10,24	751,524869	0,97587294	9,917273676	5,672790831	15,99549271	18,75135857	22,91756841	75,36206714	89,70549196	0	1	1	0	0,67	12,59	1,579155152	146,3067894
410185	Ariranha Do Iva�	23	0	2453	10,24	751,524869	3,973653789	0,975873036	10,44673919	5,672790831	20,40309886	18,75135848	82,76965429	75,36206863	0	1	1	0	0,67	12,59	1,579155152	146,3067894
410185	Ariranha Do Iva�	24	0	2453	10,24	751,524869	2,483344169	3,97365318	8,533768697	10,44673919	20,78861686	20,40309884	80,57536	82,76965656	0	1	1	0	0,67	12,59	1,579155152	146,3067894
410185	Ariranha Do Iva�	25	0	2453	10,24	751,524869	5,384556334	2,483343545	13,08924101	8,533768697	20,72504371	20,78861698	88,70780143	80,57536038	0	1	1	0	0,67	12,59	1,579155152	146,3067894
410185	Ariranha Do Iva�	26	0	2453	10,24	751,524869	7,4668574	5,384556097	13,25380725	13,08924101	22,69029329	20,72504377	88,34708	88,70780283	0	1	1	0	0,67	12,59	1,579155152	146,3067894
410185	Ariranha Do Iva�	27	0	2453	10,24	751,524869	15,98554201	7,466857986	14,0422355	13,25380725	21,37931286	22,69029337	88,76644571	88,34708106	0	1	1	0	0,67	12,59	1,579155152	146,3067894
410185	Ariranha Do Iva�	28	0	2453	10,24	751,524869	3,068967389	15,98554125	11,36908433	14,0422355	22,17846	21,3793129	82,25050857	88,76644451	0	1	1	0	0,67	12,59	1,579155152	146,3067894
410185	Ariranha Do Iva�	29	0	2453	10,24	751,524869	6,136784757	3,068967252	10,3858917	11,36908433	19,11051257	22,17846013	83,36255429	82,25050931	0	1	1	0	0,67	12,59	1,579155152	146,3067894
410185	Ariranha Do Iva�	30	0	2453	10,24	751,524869	9,902102024	6,136784531	13,40449751	10,3858917	19,72506371	19,11051245	90,35108714	83,3625541	0	1	1	0	0,67	12,59	1,579155152	146,3067894
410185	Ariranha Do Iva�	31	0	2453	10,24	751,524869	2,313421266	9,902102024	13,6168932	13,40449751	25,81515457	19,72506353	76,99798857	90,3510881	0	1	1	0	0,67	12,59	1,579155152	146,3067894
410185	Ariranha Do Iva�	32	0	2453	10,24	751,524869	0,016789631	2,313421228	11,00109285	13,6168932	24,14693343	25,81515446	73,39991286	76,99799081	0	1	1	0	0,67	12,59	1,579155152	146,3067894
410185	Ariranha Do Iva�	33	2	2453	10,24	751,524869	10,59638179	0,016789631	12,38769884	11,00109285	21,16788614	24,14693326	83,17354857	73,39991351	0	1	1	0	0,67	12,59	1,579155152	146,3067894
410185	Ariranha Do Iva�	34	0	2453	10,24	751,524869	0,543159197	10,59637994	12,05363247	12,38769884	23,44137329	21,16788614	77,97544	83,17354723	0	1	1	0	0,67	12,59	1,579155152	146,3067894
410185	Ariranha Do Iva�	35	4	2453	10,24	751,524869	10,3004254	0,543159139	15,55685906	12,05363247	27,62871629	23,44137342	76,43746	77,97543911	0	1	1	0	0,67	12,59	1,579155152	146,3067894
410185	Ariranha Do Iva�	36	0	2453	10,24	751,524869	10,99329039	10,3004268	16,49742366	15,55685906	24,08760271	27,62871647	89,08297429	76,43746106	0	1	1	0	0,67	12,59	1,579155152	146,3067894
410185	Ariranha Do Iva�	37	2	2453	10,24	751,524869	2,791507786	10,99328991	16,63339598	16,49742365	26,81287486	24,08760271	78,4607	89,08297381	0	1	1	0	0,67	12,59	1,579155152	146,3067894
410185	Ariranha Do Iva�	38	0	2453	10,24	751,524869	11,50795395	2,791508372	13,28093502	16,63339598	24,79983178	26,81287489	76,77790892	78,4607002	0	1	1	0	0,67	12,59	1,579155152	146,3067894
410190	Assa�	14	0	16354	37,14	567,519427	1,272432574	1,685601038	18,71058311	19,09700261	31,14772457	31,47713867	72,32297	71,20174125	0	0	1	0	0,728	7,55	3,227207845	951,6571976
410190	Assa�	15	0	16354	37,14	567,519427	0,813887891	1,272432616	17,0225207	18,71058311	29,43759071	31,14772457	70,31714714	72,3229695	0	0	1	0	0,728	7,55	3,227207845	951,6571976
410190	Assa�	16	0	16354	37,14	567,519427	0,162314136	0,813887918	16,14993945	17,0225207	28,94261771	29,43759066	68,50791286	70,31714816	0	0	1	0	0,728	7,55	3,227207845	951,6571976
410190	Assa�	17	0	16354	37,14	567,519427	1,083529516	0,162314133	15,35967156	16,14993945	28,67209429	28,94261774	66,66866857	68,50791494	0	0	1	0	0,728	7,55	3,227207845	951,6571976
410190	Assa�	18	0	16354	37,14	567,519427	2,633472633	1,083529467	15,06315945	15,35967156	25,797225	28,67209422	81,68586857	66,66867061	0	0	1	0	0,728	7,55	3,227207845	951,6571976
410190	Assa�	19	0	16354	37,14	567,519427	4,46936474	2,633472642	15,36751322	15,06315945	27,09021857	25,79722502	77,30839429	81,68586872	0	0	1	0	0,728	7,55	3,227207845	951,6571976
410190	Assa�	20	0	16354	37,14	567,519427	0,007375587	4,469364466	13,34677473	15,36751322	26,81838629	27,09021859	72,49229429	77,30839251	0	0	1	0	0,728	7,55	3,227207845	951,6571976
410190	Assa�	21	0	16354	37,14	567,519427	4,498466857	0,007375588	16,37426902	13,34677473	25,32452257	26,81838605	84,36852286	72,49229433	0	0	1	0	0,728	7,55	3,227207845	951,6571976
410190	Assa�	22	0	16354	37,14	567,519427	0,488449983	4,498467629	7,656924063	16,37426902	20,75286186	25,32452238	70,56301571	84,36852338	0	0	1	0	0,728	7,55	3,227207845	951,6571976
410190	Assa�	23	0	16354	37,14	567,519427	5,288721927	0,488449945	12,53890315	7,656924061	22,10822614	20,7528618	80,23775286	70,56301538	0	0	1	0	0,728	7,55	3,227207845	951,6571976
410190	Assa�	24	0	16354	37,14	567,519427	2,088483496	5,288722216	9,87973915	12,53890315	21,84090571	22,10822602	78,79813143	80,23775257	0	0	1	0	0,728	7,55	3,227207845	951,6571976
410190	Assa�	25	0	16354	37,14	567,519427	3,003466767	2,088483499	13,72898067	9,879739151	22,13286357	21,84090569	84,60201429	78,79813151	0	0	1	0	0,728	7,55	3,227207845	951,6571976
410190	Assa�	26	1	16354	37,14	567,519427	5,659415771	3,003466746	14,71639585	13,72898067	22,92628214	22,13286348	90,33794143	84,60201469	0	0	1	0	0,728	7,55	3,227207845	951,6571976
410190	Assa�	27	3	16354	37,14	567,519427	12,26600263	5,659416028	14,87228047	14,71639585	23,21790771	22,92628206	84,58004	90,33794185	0	0	1	0	0,728	7,55	3,227207845	951,6571976
410190	Assa�	28	1	16354	37,14	567,519427	2,723576279	12,26600296	11,74785755	14,87228046	23,22956857	23,21790773	79,77328857	84,58003913	0	0	1	0	0,728	7,55	3,227207845	951,6571976
410190	Assa�	29	2	16354	37,14	567,519427	7,770302443	2,72357558	12,78797383	11,74785755	20,75999429	23,22956868	84,41620714	79,77328716	0	0	1	0	0,728	7,55	3,227207845	951,6571976
410190	Assa�	30	24	16354	37,14	567,519427	6,357505213	7,770302985	14,63624953	12,78797383	21,85410343	20,75999425	88,67584286	84,41620952	0	0	1	0	0,728	7,55	3,227207845	951,6571976
410190	Assa�	31	14	16354	37,14	567,519427	0,966907913	6,357504775	15,04714549	14,63624953	26,94485757	21,85410324	74,23404714	88,67584412	0	0	1	0	0,728	7,55	3,227207845	951,6571976
410190	Assa�	32	5	16354	37,14	567,519427	0,005461056	0,966907855	12,05532658	15,04714549	25,50757571	26,94485758	68,24003857	74,23404796	0	0	1	0	0,728	7,55	3,227207845	951,6571976
410190	Assa�	33	2	16354	37,14	567,519427	10,37272248	0,005461056	13,70424244	12,05532657	22,33966557	25,50757575	81,35940857	68,24003829	0	0	1	0	0,728	7,55	3,227207845	951,6571976
410190	Assa�	34	9	16354	37,14	567,519427	0,487981909	10,37272221	13,29692663	13,70424244	24,319236	22,33966574	76,03858	81,35940952	0	0	1	0	0,728	7,55	3,227207845	951,6571976
410190	Assa�	35	7	16354	37,14	567,519427	6,752976986	0,487981771	17,12860273	13,29692663	29,13273086	24,31923588	70,65163714	76,03858117	0	0	1	0	0,728	7,55	3,227207845	951,6571976
410190	Assa�	36	2	16354	37,14	567,519427	12,24106073	6,752977358	17,52532022	17,12860273	26,32127243	29,13273103	85,13015429	70,65163909	0	0	1	0	0,728	7,55	3,227207845	951,6571976
410190	Assa�	37	0	16354	37,14	567,519427	2,052765611	12,24106032	17,41698537	17,52532022	28,01438314	26,32127229	76,16378714	85,13015212	0	0	1	0	0,728	7,55	3,227207845	951,6571976
410190	Assa�	38	0	16354	37,14	567,519427	7,767607245	2,052765074	15,05947617	17,41698537	25,23335916	28,01438324	77,80119695	76,16378794	0	0	1	0	0,728	7,55	3,227207845	951,6571976
410200	Assis Chateaubriand	14	0	33025	34,06	409,472436	2,998035199	0,972096935	17,91395619	19,36471057	30,99987329	32,75284844	70,76681286	67,21277852	0	1	1	0	0,729	6,34	3,270645953	2053,906022
410200	Assis Chateaubriand	15	0	33025	34,06	409,472436	0,073296727	2,998035715	16,73995397	17,91395619	31,33326843	30,99987319	62,81204857	70,76681167	0	1	1	0	0,729	6,34	3,270645953	2053,906022
410200	Assis Chateaubriand	16	0	33025	34,06	409,472436	1,453062271	0,073296726	16,21761927	16,73995396	29,33718986	31,33326822	67,78039429	62,8120498	0	1	1	0	0,729	6,34	3,270645953	2053,906022
410200	Assis Chateaubriand	17	0	33025	34,06	409,472436	0,160217031	1,453062333	15,2688406	16,21761927	30,02902357	29,33718978	63,6781	67,78039509	0	1	1	0	0,729	6,34	3,270645953	2053,906022
410200	Assis Chateaubriand	18	0	33025	34,06	409,472436	6,320198557	0,160217023	14,71916976	15,2688406	25,67846757	30,02902369	79,17957	63,67809898	0	1	1	0	0,729	6,34	3,270645953	2053,906022
410200	Assis Chateaubriand	19	0	33025	34,06	409,472436	11,46846867	6,320198187	15,05128502	14,71916976	26,23825514	25,67846764	77,88988857	79,17957018	0	1	1	0	0,729	6,34	3,270645953	2053,906022
410200	Assis Chateaubriand	20	0	33025	34,06	409,472436	0,065805727	11,46846863	14,03256232	15,05128502	27,80863557	26,23825503	69,14153714	77,88988781	0	1	1	0	0,729	6,34	3,270645953	2053,906022
410200	Assis Chateaubriand	21	0	33025	34,06	409,472436	15,07664757	0,06580573	17,52340301	14,03256232	23,90303414	27,80863554	89,16204429	69,14153801	0	1	1	0	0,729	6,34	3,270645953	2053,906022
410200	Assis Chateaubriand	22	0	33025	34,06	409,472436	1,171255943	15,07664688	6,546837254	17,52340301	17,98853414	23,90303421	75,61070143	89,16204528	0	1	1	0	0,729	6,34	3,270645953	2053,906022
410200	Assis Chateaubriand	23	0	33025	34,06	409,472436	3,050955534	1,171255973	10,73040347	6,546837253	21,03438971	17,98853428	78,72726286	75,61070328	0	1	1	0	0,729	6,34	3,270645953	2053,906022
410200	Assis Chateaubriand	24	1	33025	34,06	409,472436	2,51449992	3,050955856	9,565735856	10,73040347	21,76831829	21,03438977	76,64624	78,72726335	0	1	1	0	0,729	6,34	3,270645953	2053,906022
410200	Assis Chateaubriand	25	0	33025	34,06	409,472436	8,431249964	2,514500627	14,0845889	9,565735855	21,04706043	21,76831815	87,61692714	76,64623938	0	1	1	0	0,729	6,34	3,270645953	2053,906022
410200	Assis Chateaubriand	26	0	33025	34,06	409,472436	6,612419186	8,43125067	14,08548041	14,0845889	23,76457557	21,04706048	83,90572857	87,61692739	0	1	1	0	0,729	6,34	3,270645953	2053,906022
410200	Assis Chateaubriand	27	0	33025	34,06	409,472436	13,17307314	6,612419589	14,84281308	14,08548041	22,39966343	23,76457572	85,94008143	83,90572818	0	1	1	0	0,729	6,34	3,270645953	2053,906022
410200	Assis Chateaubriand	28	0	33025	34,06	409,472436	2,493660029	13,17307394	12,00495519	14,84281308	22,39514057	22,39966352	80,81488571	85,94008082	0	1	1	0	0,729	6,34	3,270645953	2053,906022
410200	Assis Chateaubriand	29	1	33025	34,06	409,472436	3,633645849	2,493660041	9,84375372	12,00495519	20,02945171	22,39514053	75,21128857	80,81488522	0	1	1	0	0,729	6,34	3,270645953	2053,906022
410200	Assis Chateaubriand	30	20	33025	34,06	409,472436	4,887045414	3,633645875	12,5293151	9,843753719	19,96720886	20,02945186	86,48683571	75,21128873	0	1	1	0	0,729	6,34	3,270645953	2053,906022
410200	Assis Chateaubriand	31	34	33025	34,06	409,472436	3,031679871	4,887045912	14,6576	12,5293151	26,63613857	19,96720888	74,28942857	86,48683682	0	1	1	0	0,729	6,34	3,270645953	2053,906022
410200	Assis Chateaubriand	32	30	33025	34,06	409,472436	0,14113922	3,031679363	11,60233414	14,6576	24,91791914	26,63613854	71,17841143	74,28942815	0	1	1	0	0,729	6,34	3,270645953	2053,906022
410200	Assis Chateaubriand	33	8	33025	34,06	409,472436	9,965255436	0,141139229	13,50100904	11,60233414	21,98625371	24,9179194	80,81114714	71,17841271	0	1	1	0	0,729	6,34	3,270645953	2053,906022
410200	Assis Chateaubriand	34	17	33025	34,06	409,472436	1,721747441	9,965255473	13,85242362	13,50100904	25,475975	21,98625367	72,00853714	80,81114805	0	1	1	0	0,729	6,34	3,270645953	2053,906022
410200	Assis Chateaubriand	35	7	33025	34,06	409,472436	8,898767429	1,721747438	17,30725727	13,85242362	29,51931271	25,47597497	72,27107714	72,00853725	0	1	1	0	0,729	6,34	3,270645953	2053,906022
410200	Assis Chateaubriand	36	12	33025	34,06	409,472436	5,378327066	8,898766758	14,9280132	17,30725727	23,01610471	29,51931261	87,75254	72,27107536	0	1	1	0	0,729	6,34	3,270645953	2053,906022
410200	Assis Chateaubriand	37	2	33025	34,06	409,472436	1,880644147	5,378326653	16,5700566	14,9280132	27,080576	23,01610484	74,41295143	87,75253868	0	1	1	0	0,729	6,34	3,270645953	2053,906022
410200	Assis Chateaubriand	38	0	33025	34,06	409,472436	9,919225546	1,880644199	13,68639987	16,5700566	25,44460595	27,08057589	72,55881805	74,41295089	0	1	1	0	0,729	6,34	3,270645953	2053,906022
410210	Astorga	14	0	24698	56,8	678,297619	1,41078876	1,898065201	18,90467167	19,27921167	30,91690371	31,21447322	70,30743143	69,7136241	0	1	1	0	0,747	2,16	2,821603147	1678,254357
410210	Astorga	15	0	24698	56,8	678,297619	0,742726194	1,410788864	17,42412998	18,90467167	29,54880943	30,91690367	66,21520429	70,30743246	0	1	1	0	0,747	2,16	2,821603147	1678,254357
410210	Astorga	16	0	24698	56,8	678,297619	0,769899414	0,742726124	16,70965822	17,42412998	29,25639843	29,54880939	63,97441714	66,215206	0	1	1	0	0,747	2,16	2,821603147	1678,254357
410210	Astorga	17	0	24698	56,8	678,297619	0,885021533	0,769899422	15,93741273	16,70965822	28,84470414	29,2563983	61,54916857	63,97441932	0	1	1	0	0,747	2,16	2,821603147	1678,254357
410210	Astorga	18	0	24698	56,8	678,297619	2,35615989	0,885021582	15,37040054	15,93741273	25,76771071	28,84470425	79,16904714	61,54916683	0	1	1	0	0,747	2,16	2,821603147	1678,254357
410210	Astorga	19	0	24698	56,8	678,297619	5,63674304	2,356160274	15,45333254	15,37040054	27,00538757	25,76771061	74,13287571	79,16904774	0	1	1	0	0,747	2,16	2,821603147	1678,254357
410210	Astorga	20	2	24698	56,8	678,297619	0,042270951	5,636743738	14,09290289	15,45333254	26,92262014	27,00538733	67,94351	74,132875	0	1	1	0	0,747	2,16	2,821603147	1678,254357
410210	Astorga	21	0	24698	56,8	678,297619	4,950354057	0,04227095	16,94027798	14,09290289	25,63784586	26,92262013	82,69671857	67,94350939	0	1	1	0	0,747	2,16	2,821603147	1678,254357
410210	Astorga	22	0	24698	56,8	678,297619	0,810432784	4,950353612	7,944863674	16,94027798	20,10966457	25,63784603	69,77726429	82,69671848	0	1	1	0	0,747	2,16	2,821603147	1678,254357
410210	Astorga	23	0	24698	56,8	678,297619	4,823268197	0,810432816	12,67848822	7,944863673	21,93209314	20,10966466	76,49277571	69,77726281	0	1	1	0	0,747	2,16	2,821603147	1678,254357
410210	Astorga	24	0	24698	56,8	678,297619	2,568091194	4,823267292	10,39335909	12,67848822	21,86546386	21,93209305	74,62179857	76,4927747	0	1	1	0	0,747	2,16	2,821603147	1678,254357
410210	Astorga	25	0	24698	56,8	678,297619	3,995843329	2,56809139	14,24823572	10,39335909	22,21892	21,86546385	82,03072	74,62179677	0	1	1	0	0,747	2,16	2,821603147	1678,254357
410210	Astorga	26	0	24698	56,8	678,297619	6,036023229	3,995843886	14,85027147	14,24823572	23,09971243	22,21891997	86,63647857	82,03072098	0	1	1	0	0,747	2,16	2,821603147	1678,254357
410210	Astorga	27	0	24698	56,8	678,297619	11,98017294	6,036022975	15,14957536	14,85027147	23,31687014	23,09971249	81,30087	86,63647972	0	1	1	0	0,747	2,16	2,821603147	1678,254357
410210	Astorga	28	0	24698	56,8	678,297619	2,008737687	11,98017274	12,18147747	15,14957536	23,28693314	23,31687013	76,80267714	81,30086857	0	1	1	0	0,747	2,16	2,821603147	1678,254357
410210	Astorga	29	0	24698	56,8	678,297619	6,537636867	2,008737447	12,58182287	12,18147747	20,79174357	23,286933	80,18039714	76,80267675	0	1	1	0	0,747	2,16	2,821603147	1678,254357
410210	Astorga	30	2	24698	56,8	678,297619	5,555373271	6,537636688	14,13046773	12,58182287	22,03392686	20,79174354	86,32484714	80,18039751	0	1	1	0	0,747	2,16	2,821603147	1678,254357
410210	Astorga	31	7	24698	56,8	678,297619	0,974180257	5,555373813	15,90493653	14,13046773	27,22897143	22,03392696	69,55323714	86,32484654	0	1	1	0	0,747	2,16	2,821603147	1678,254357
410210	Astorga	32	8	24698	56,8	678,297619	0,004327521	0,974180254	12,41652835	15,90493653	25,378562	27,2289715	64,18421714	69,55323881	0	1	1	0	0,747	2,16	2,821603147	1678,254357
410210	Astorga	33	12	24698	56,8	678,297619	11,611878	0,004327529	13,96949459	12,41652835	21,950684	25,37856199	79,79285857	64,18421717	0	1	1	0	0,747	2,16	2,821603147	1678,254357
410210	Astorga	34	15	24698	56,8	678,297619	0,564078501	11,61187799	13,7481884	13,96949459	24,45362229	21,95068393	72,28731429	79,79285728	0	1	1	0	0,747	2,16	2,821603147	1678,254357
410210	Astorga	35	10	24698	56,8	678,297619	6,690900743	0,564078434	18,08274907	13,7481884	29,10059271	24,45362229	67,74528429	72,28731364	0	1	1	0	0,747	2,16	2,821603147	1678,254357
410210	Astorga	36	18	24698	56,8	678,297619	10,11167586	6,690899922	17,1118143	18,08274907	26,50214371	29,10059275	84,07609	67,74528392	0	1	1	0	0,747	2,16	2,821603147	1678,254357
410210	Astorga	37	1	24698	56,8	678,297619	2,223018617	10,11167553	17,59916337	17,1118143	28,44342843	26,5021438	71,92413714	84,07609165	0	1	1	0	0,747	2,16	2,821603147	1678,254357
410210	Astorga	38	0	24698	56,8	678,297619	7,318503981	2,223018587	14,64427905	17,59916337	25,13043482	28,44342835	75,78831264	71,92413823	0	1	1	0	0,747	2,16	2,821603147	1678,254357
410220	Atalaia	14	0	3913	28,42	519,015115	1,409194414	1,952334559	19,45862923	19,89802325	31,54956414	31,97173215	68,86839714	68,41849168	0	0	1	0	0,736	3,1	2,199615067	383,5003863
410220	Atalaia	15	0	3913	28,42	519,015115	0,67150729	1,409194304	18,11922783	19,45862923	30,40508786	31,54956405	63,75580714	68,86839515	0	0	1	0	0,736	3,1	2,199615067	383,5003863
410220	Atalaia	16	0	3913	28,42	519,015115	0,99091826	0,671507271	17,39391017	18,11922783	30,26107543	30,40508798	62,01787143	63,75580659	0	0	1	0	0,736	3,1	2,199615067	383,5003863
410220	Atalaia	17	0	3913	28,42	519,015115	0,875182614	0,990918229	16,61618344	17,39391017	29,76008357	30,2610755	59,63353857	62,01787202	0	0	1	0	0,736	3,1	2,199615067	383,5003863
410220	Atalaia	18	0	3913	28,42	519,015115	2,023966204	0,875182663	16,06763621	16,61618344	26,48767757	29,7600836	77,95208857	59,63353779	0	0	1	0	0,736	3,1	2,199615067	383,5003863
410220	Atalaia	19	0	3913	28,42	519,015115	6,452243386	2,023966161	16,06533361	16,06763621	27,65093643	26,48767745	72,85425143	77,95208768	0	0	1	0	0,736	3,1	2,199615067	383,5003863
410220	Atalaia	20	0	3913	28,42	519,015115	0,073186779	6,452243877	14,84914072	16,06533361	27,739845	27,65093647	66,41323571	72,85425035	0	0	1	0	0,736	3,1	2,199615067	383,5003863
410220	Atalaia	21	0	3913	28,42	519,015115	4,922290129	0,073186783	17,72363123	14,84914072	26,474547	27,73984499	81,66069429	66,41323461	0	0	1	0	0,736	3,1	2,199615067	383,5003863
410220	Atalaia	22	0	3913	28,42	519,015115	0,86861213	4,922289806	8,60179221	17,72363123	20,53928457	26,47454706	69,88346714	81,66069296	0	0	1	0	0,736	3,1	2,199615067	383,5003863
410220	Atalaia	23	0	3913	28,42	519,015115	4,531177317	0,868612068	13,30647164	8,601792209	22,57808657	20,53928437	74,67095143	69,88346622	0	0	1	0	0,736	3,1	2,199615067	383,5003863
410220	Atalaia	24	0	3913	28,42	519,015115	2,56149552	4,531177328	11,05537067	13,30647163	22,53198471	22,5780865	72,80354286	74,67095131	0	0	1	0	0,736	3,1	2,199615067	383,5003863
410220	Atalaia	25	0	3913	28,42	519,015115	4,345402174	2,561495161	14,90860954	11,05537067	22,81134957	22,53198466	80,87379429	72,80354204	0	0	1	0	0,736	3,1	2,199615067	383,5003863
410220	Atalaia	26	0	3913	28,42	519,015115	5,893757957	4,345402218	15,54070832	14,90860954	23,72127786	22,81134971	84,59172429	80,87379629	0	0	1	0	0,736	3,1	2,199615067	383,5003863
410220	Atalaia	27	0	3913	28,42	519,015115	10,99315523	5,893757326	15,73544223	15,54070832	24,07970457	23,72127787	79,40344286	84,591723	0	0	1	0	0,736	3,1	2,199615067	383,5003863
410220	Atalaia	28	0	3913	28,42	519,015115	1,685172707	10,99315525	12,7594643	15,73544222	23,84325314	24,07970444	75,82382429	79,40344427	0	0	1	0	0,736	3,1	2,199615067	383,5003863
410220	Atalaia	29	1	3913	28,42	519,015115	6,089484974	1,685172281	12,95765596	12,7594643	21,45433	23,84325304	77,86402429	75,82382345	0	0	1	0	0,736	3,1	2,199615067	383,5003863
410220	Atalaia	30	0	3913	28,42	519,015115	4,732962671	6,089485463	14,38213707	12,95765596	22,63471814	21,45432987	84,34667714	77,86402382	0	0	1	0	0,736	3,1	2,199615067	383,5003863
410220	Atalaia	31	2	3913	28,42	519,015115	0,983899533	4,732963132	16,58564019	14,38213707	27,99281743	22,63471814	68,26236143	84,34667756	0	0	1	0	0,736	3,1	2,199615067	383,5003863
410220	Atalaia	32	0	3913	28,42	519,015115	0,028254867	0,983899551	12,97602567	16,58564019	26,02486143	27,99281748	62,82828286	68,2623603	0	0	1	0	0,736	3,1	2,199615067	383,5003863
410220	Atalaia	33	1	3913	28,42	519,015115	12,23526573	0,028254866	14,58685516	12,97602567	22,54691571	26,02486132	79,10535429	62,828282	0	0	1	0	0,736	3,1	2,199615067	383,5003863
410220	Atalaia	34	1	3913	28,42	519,015115	0,725339437	12,23526638	14,45797387	14,58685516	25,228978	22,54691566	70,64847286	79,10535394	0	0	1	0	0,736	3,1	2,199615067	383,5003863
410220	Atalaia	35	1	3913	28,42	519,015115	6,173577179	0,725339479	18,89229801	14,45797387	29,827422	25,22897801	66,85556286	70,64847362	0	0	1	0	0,736	3,1	2,199615067	383,5003863
410220	Atalaia	36	1	3913	28,42	519,015115	9,076241429	6,173576441	17,26677103	18,89229801	27,06316186	29,82742186	83,02688286	66,85556244	0	0	1	0	0,736	3,1	2,199615067	383,5003863
410220	Atalaia	37	0	3913	28,42	519,015115	2,090724933	9,076241527	18,06104291	17,26677103	29,14478671	27,06316177	70,01191714	83,02688334	0	0	1	0	0,736	3,1	2,199615067	383,5003863
410220	Atalaia	38	0	3913	28,42	519,015115	6,907753632	2,09072476	15,1507069	18,06104291	25,61788655	29,14478677	74,78610422	70,01191824	0	0	1	0	0,736	3,1	2,199615067	383,5003863
410230	Balsa Nova	14	0	11300	32,38	867,114662	1,668554057	1,23923498	14,97758836	15,41653868	26,64357443	26,629565	76,04107714	78,30341175	0	0	1	1	0,696	7,51	2,043899405	2278,38269
410230	Balsa Nova	15	0	11300	32,38	867,114662	1,56027044	1,66855405	13,1668667	14,97758836	24,79040043	26,64357432	78,60491714	76,04107821	0	0	1	1	0,696	7,51	2,043899405	2278,38269
410230	Balsa Nova	16	0	11300	32,38	867,114662	3,1361374	1,560270417	12,26467733	13,1668667	22,11109843	24,79040038	83,39849143	78,60491826	0	0	1	1	0,696	7,51	2,043899405	2278,38269
410230	Balsa Nova	17	0	11300	32,38	867,114662	0,298814711	3,136138047	12,0870447	12,26467733	22,80743071	22,11109832	80,04170286	83,39849125	0	0	1	1	0,696	7,51	2,043899405	2278,38269
410230	Balsa Nova	18	0	11300	32,38	867,114662	4,467517414	0,298814724	11,11429288	12,0870447	21,98800929	22,80743083	82,19114429	80,04170283	0	0	1	1	0,696	7,51	2,043899405	2278,38269
410230	Balsa Nova	19	0	11300	32,38	867,114662	3,0595876	4,467517276	11,26577386	11,11429288	22,41083714	21,98800931	82,02881714	82,19114296	0	0	1	1	0,696	7,51	2,043899405	2278,38269
410230	Balsa Nova	20	0	11300	32,38	867,114662	0,062927177	3,059587599	9,7277549	11,26577386	22,85737143	22,41083726	80,17028143	82,0288175	0	0	1	1	0,696	7,51	2,043899405	2278,38269
410230	Balsa Nova	21	0	11300	32,38	867,114662	3,527818221	0,062927184	12,18237648	9,727754897	18,75604157	22,85737147	91,67352714	80,17027959	0	0	1	1	0,696	7,51	2,043899405	2278,38269
410230	Balsa Nova	22	0	11300	32,38	867,114662	1,171473356	3,527818136	2,873833717	12,18237648	17,034688	18,75604157	71,17849286	91,6735287	0	0	1	1	0,696	7,51	2,043899405	2278,38269
410230	Balsa Nova	23	0	11300	32,38	867,114662	3,262334603	1,171473446	7,932742869	2,873833718	18,44952614	17,03468791	84,62803857	71,17849563	0	0	1	1	0,696	7,51	2,043899405	2278,38269
410230	Balsa Nova	24	0	11300	32,38	867,114662	3,048202077	3,26233534	6,221644767	7,932742871	18,25749843	18,44952608	83,20233143	84,62803817	0	0	1	1	0,696	7,51	2,043899405	2278,38269
410230	Balsa Nova	25	0	11300	32,38	867,114662	3,20541053	3,04820249	9,390359714	6,221644767	18,18108714	18,25749838	88,00150429	83,20233056	0	0	1	1	0,696	7,51	2,043899405	2278,38269
410230	Balsa Nova	26	0	11300	32,38	867,114662	4,121347794	3,205410377	8,79132335	9,390359712	19,28849429	18,18108721	85,48423429	88,00150654	0	0	1	1	0,696	7,51	2,043899405	2278,38269
410230	Balsa Nova	27	0	11300	32,38	867,114662	11,92215513	4,12134817	11,23818456	8,79132335	18,44606671	19,2884943	91,17864714	85,48423554	0	0	1	1	0,696	7,51	2,043899405	2278,38269
410230	Balsa Nova	28	0	11300	32,38	867,114662	5,360339957	11,9221558	8,46723563	11,23818456	17,92808386	18,44606669	85,17322	91,17864763	0	0	1	1	0,696	7,51	2,043899405	2278,38269
410230	Balsa Nova	29	0	11300	32,38	867,114662	8,034415743	5,360341011	7,571557574	8,467235629	15,62979157	17,92808384	88,51346143	85,17321988	0	0	1	1	0,696	7,51	2,043899405	2278,38269
410230	Balsa Nova	30	5	11300	32,38	867,114662	12,17068329	8,034415044	10,1649482	7,571557575	15,30050186	15,62979164	93,93652286	88,51346331	0	0	1	1	0,696	7,51	2,043899405	2278,38269
410230	Balsa Nova	31	0	11300	32,38	867,114662	2,898131167	12,17068291	10,02505844	10,1649482	22,12681314	15,300502	81,11193714	93,93652323	0	0	1	1	0,696	7,51	2,043899405	2278,38269
410230	Balsa Nova	32	0	11300	32,38	867,114662	0,11130116	2,898130477	8,141134666	10,02505844	21,78033657	22,12681311	75,00143571	81,11193693	0	0	1	1	0,696	7,51	2,043899405	2278,38269
410230	Balsa Nova	33	0	11300	32,38	867,114662	8,219904513	0,111301158	10,08733423	8,141134667	19,15124743	21,78033638	82,28874714	75,00143371	0	0	1	1	0,696	7,51	2,043899405	2278,38269
410230	Balsa Nova	34	1	11300	32,38	867,114662	0,817687291	8,219904617	9,545335773	10,08733423	20,37166157	19,15124738	81,07399571	82,28874875	0	0	1	1	0,696	7,51	2,043899405	2278,38269
410230	Balsa Nova	35	0	11300	32,38	867,114662	5,365056714	0,817687195	12,32887452	9,545335772	25,44375929	20,37166155	74,41922857	81,07399554	0	0	1	1	0,696	7,51	2,043899405	2278,38269
410230	Balsa Nova	36	0	11300	32,38	867,114662	17,10550386	5,365056078	13,2265152	12,32887453	19,23217957	25,44375915	92,98792286	74,41922908	0	0	1	1	0,696	7,51	2,043899405	2278,38269
410230	Balsa Nova	37	0	11300	32,38	867,114662	6,036502457	17,10550384	12,66337663	13,2265152	21,49176371	19,23217981	87,44779143	92,98792238	0	0	1	1	0,696	7,51	2,043899405	2278,38269
410230	Balsa Nova	38	0	11300	32,38	867,114662	10,54847672	6,036502963	10,67671001	12,66337663	20,70221419	21,49176367	84,01225168	87,44779051	0	0	1	1	0,696	7,51	2,043899405	2278,38269
410240	Bandeirantes	14	0	32184	72,29	413,947456	1,0704948	1,772722508	18,95795068	19,35558364	31,70125371	31,85451419	71,06988429	70,91166927	0	1	0	1	0,727	7,73	3,000545554	793,8990893
410240	Bandeirantes	15	0	32184	72,29	413,947456	1,1773126	1,070494869	17,35364707	18,95795068	29,69691414	31,70125368	70,61184143	71,06988299	0	1	0	1	0,727	7,73	3,000545554	793,8990893
410240	Bandeirantes	16	0	32184	72,29	413,947456	0,198667313	1,177312578	16,31615873	17,35364707	29,55427343	29,69691428	68,22015571	70,61184231	0	1	0	1	0,727	7,73	3,000545554	793,8990893
410240	Bandeirantes	17	0	32184	72,29	413,947456	1,22030064	0,198667322	15,5185975	16,31615873	28,934202	29,55427348	67,63502714	68,22015685	0	1	0	1	0,727	7,73	3,000545554	793,8990893
410240	Bandeirantes	18	0	32184	72,29	413,947456	2,058802086	1,220300652	15,36277118	15,5185975	26,66795529	28,93420196	80,54424714	67,63502732	0	1	0	1	0,727	7,73	3,000545554	793,8990893
410240	Bandeirantes	19	0	32184	72,29	413,947456	3,423096383	2,058802354	15,75615442	15,36277118	27,80254571	26,66795532	76,37664429	80,54424841	0	1	0	1	0,727	7,73	3,000545554	793,8990893
410240	Bandeirantes	20	0	32184	72,29	413,947456	0,012686151	3,423096108	13,45812147	15,75615442	27,44555371	27,80254591	72,88059571	76,37664461	0	1	0	1	0,727	7,73	3,000545554	793,8990893
410240	Bandeirantes	21	0	32184	72,29	413,947456	2,344006571	0,012686152	16,27655058	13,45812147	26,11126114	27,44555375	82,55397714	72,8805936	0	1	0	1	0,727	7,73	3,000545554	793,8990893
410240	Bandeirantes	22	0	32184	72,29	413,947456	0,44610155	2,34400663	7,945355863	16,27655058	21,89585929	26,11126118	69,42873714	82,55397731	0	1	0	1	0,727	7,73	3,000545554	793,8990893
410240	Bandeirantes	23	0	32184	72,29	413,947456	5,405291851	0,446101513	13,08347695	7,945355863	23,073808	21,8958592	78,95104	69,42873664	0	1	0	1	0,727	7,73	3,000545554	793,8990893
410240	Bandeirantes	24	0	32184	72,29	413,947456	1,596572979	5,405291139	10,09815837	13,08347695	22,52588686	23,07380818	77,89121286	78,95104135	0	1	0	1	0,727	7,73	3,000545554	793,8990893
410240	Bandeirantes	25	0	32184	72,29	413,947456	2,053660536	1,596572489	13,64287256	10,09815837	22,83294514	22,52588684	82,34230143	77,89121318	0	1	0	1	0,727	7,73	3,000545554	793,8990893
410240	Bandeirantes	26	0	32184	72,29	413,947456	4,48220481	2,053660492	15,01326887	13,64287256	23,19462543	22,83294521	88,94344429	82,34230171	0	1	0	1	0,727	7,73	3,000545554	793,8990893
410240	Bandeirantes	27	0	32184	72,29	413,947456	10,56338996	4,482205152	14,96004858	15,01326887	24,05556943	23,19462553	82,32715429	88,9434435	0	1	0	1	0,727	7,73	3,000545554	793,8990893
410240	Bandeirantes	28	5	32184	72,29	413,947456	2,996419486	10,5633889	11,70027799	14,96004858	23,57807014	24,05556938	78,91669714	82,32715416	0	1	0	1	0,727	7,73	3,000545554	793,8990893
410240	Bandeirantes	29	18	32184	72,29	413,947456	8,995605857	2,996419567	13,48585553	11,70027799	21,30439871	23,57807019	84,46674571	78,91669747	0	1	0	1	0,727	7,73	3,000545554	793,8990893
410240	Bandeirantes	30	48	32184	72,29	413,947456	6,0287674	8,995606372	14,97786033	13,48585553	22,31893871	21,30439859	87,04347571	84,46674733	0	1	0	1	0,727	7,73	3,000545554	793,8990893
410240	Bandeirantes	31	75	32184	72,29	413,947456	0,909488049	6,028767373	15,07548741	14,97786033	27,46554857	22,31893878	74,23181714	87,04347667	0	1	0	1	0,727	7,73	3,000545554	793,8990893
410240	Bandeirantes	32	80	32184	72,29	413,947456	0,020635243	0,909488103	12,11797822	15,07548741	26,31620871	27,46554866	66,67289857	74,23181691	0	1	0	1	0,727	7,73	3,000545554	793,8990893
410240	Bandeirantes	33	59	32184	72,29	413,947456	10,34766721	0,020635243	14,02822456	12,11797822	23,05712143	26,3162087	80,18185571	66,67289804	0	1	0	1	0,727	7,73	3,000545554	793,8990893
410240	Bandeirantes	34	131	32184	72,29	413,947456	0,725275237	10,34766766	13,64865701	14,02822456	24,75668343	23,05712137	75,70175714	80,18185538	0	1	0	1	0,727	7,73	3,000545554	793,8990893
410240	Bandeirantes	35	161	32184	72,29	413,947456	4,938813391	0,725275218	17,15863835	13,64865701	29,92773929	24,75668349	69,31392429	75,70175662	0	1	0	1	0,727	7,73	3,000545554	793,8990893
410240	Bandeirantes	36	91	32184	72,29	413,947456	12,77086346	4,938812406	17,67530304	17,15863835	26,95998971	29,92773946	83,19085714	69,31392353	0	1	0	1	0,727	7,73	3,000545554	793,8990893
410240	Bandeirantes	37	66	32184	72,29	413,947456	2,153746383	12,77086395	17,34641577	17,67530304	28,24417429	26,95998967	76,17475429	83,19085444	0	1	0	1	0,727	7,73	3,000545554	793,8990893
410240	Bandeirantes	38	3	32184	72,29	413,947456	7,320367502	2,153746014	15,81596738	17,34641577	25,40155331	28,24417442	78,67729756	76,17475347	0	1	0	1	0,727	7,73	3,000545554	793,8990893
410250	Barbosa Ferraz	14	0	12656	23,5	352,727111	1,768211536	1,474335672	18,47548033	19,23189044	30,96972257	31,69558051	73,84383143	71,758474	0	1	1	0	0,696	14,7	0,85732657	1110,971793
410250	Barbosa Ferraz	15	0	12656	23,5	352,727111	0,093546069	1,768211625	16,94373177	18,47548033	30,13477171	30,96972264	68,99724	73,84383086	0	1	1	0	0,696	14,7	0,85732657	1110,971793
410250	Barbosa Ferraz	16	0	12656	23,5	352,727111	1,463170097	0,093546071	16,09825287	16,94373177	28,90627557	30,13477166	70,63452714	68,99724148	0	1	1	0	0,696	14,7	0,85732657	1110,971793
410250	Barbosa Ferraz	17	0	12656	23,5	352,727111	0,465651664	1,463170103	15,43109162	16,09825286	29,49529729	28,90627578	66,43934571	70,63452873	0	1	1	0	0,696	14,7	0,85732657	1110,971793
410250	Barbosa Ferraz	18	0	12656	23,5	352,727111	4,84220263	0,465651683	15,00264835	15,43109162	25,481017	29,49529741	82,49524571	66,43934772	0	1	1	0	0,696	14,7	0,85732657	1110,971793
410250	Barbosa Ferraz	19	0	12656	23,5	352,727111	7,603854859	4,842202399	15,15977887	15,00264835	26,430413	25,4810169	79,11419143	82,4952437	0	1	1	0	0,696	14,7	0,85732657	1110,971793
410250	Barbosa Ferraz	20	0	12656	23,5	352,727111	0,10645329	7,603855292	13,55378463	15,15977887	26,92999086	26,4304129	72,70085	79,11419211	0	1	1	0	0,696	14,7	0,85732657	1110,971793
410250	Barbosa Ferraz	21	0	12656	23,5	352,727111	10,71222323	0,106453296	17,39327344	13,55378463	24,37859714	26,92999074	87,84448429	72,70084975	0	1	1	0	0,696	14,7	0,85732657	1110,971793
410250	Barbosa Ferraz	22	0	12656	23,5	352,727111	0,930307171	10,71222295	7,192182743	17,39327344	19,45716271	24,37859711	74,78706	87,84448437	0	1	1	0	0,696	14,7	0,85732657	1110,971793
410250	Barbosa Ferraz	23	1	12656	23,5	352,727111	3,737539797	0,930307052	11,83258668	7,192182742	21,26739543	19,4571628	80,53674286	74,78706003	0	1	1	0	0,696	14,7	0,85732657	1110,971793
410250	Barbosa Ferraz	24	0	12656	23,5	352,727111	2,593328244	3,737539156	9,915822399	11,83258668	21,76817386	21,26739544	77,89853714	80,53674219	0	1	1	0	0,696	14,7	0,85732657	1110,971793
410250	Barbosa Ferraz	25	0	12656	23,5	352,727111	5,846357109	2,593328816	14,36126475	9,915822398	21,579509	21,76817388	87,51557	77,89853812	0	1	1	0	0,696	14,7	0,85732657	1110,971793
410250	Barbosa Ferraz	26	0	12656	23,5	352,727111	7,804379643	5,846357176	14,74978067	14,36126475	23,59814986	21,57950897	87,82775286	87,51557056	0	1	1	0	0,696	14,7	0,85732657	1110,971793
410250	Barbosa Ferraz	27	0	12656	23,5	352,727111	14,28613054	7,80438019	15,19853118	14,74978067	22,54703214	23,59814985	86,77697714	87,82775184	0	1	1	0	0,696	14,7	0,85732657	1110,971793
410250	Barbosa Ferraz	28	0	12656	23,5	352,727111	2,36927658	14,28613001	12,52693071	15,19853118	23,16897243	22,54703196	80,94851	86,77698065	0	1	1	0	0,696	14,7	0,85732657	1110,971793
410250	Barbosa Ferraz	29	1	12656	23,5	352,727111	5,355755001	2,369276616	11,49797573	12,5269307	20,27636986	23,16897235	80,86265571	80,94851011	0	1	1	0	0,696	14,7	0,85732657	1110,971793
410250	Barbosa Ferraz	30	5	12656	23,5	352,727111	7,805382944	5,35575409	14,10995056	11,49797573	20,92566386	20,27636998	88,79748571	80,86265544	0	1	1	0	0,696	14,7	0,85732657	1110,971793
410250	Barbosa Ferraz	31	9	12656	23,5	352,727111	2,018262879	7,805381699	15,07736048	14,10995056	26,89351343	20,92566393	74,74594143	88,79748528	0	1	1	0	0,696	14,7	0,85732657	1110,971793
410250	Barbosa Ferraz	32	9	12656	23,5	352,727111	0,03223187	2,018262787	12,25040648	15,07736048	24,94124514	26,8935133	71,82015	74,74594086	0	1	1	0	0,696	14,7	0,85732657	1110,971793
410250	Barbosa Ferraz	33	3	12656	23,5	352,727111	10,6641909	0,032231875	13,65517805	12,25040648	22,10294857	24,94124509	82,87436143	71,82015029	0	1	1	0	0,696	14,7	0,85732657	1110,971793
410250	Barbosa Ferraz	34	3	12656	23,5	352,727111	0,579432404	10,66418983	13,40748523	13,65517805	24,65628914	22,10294861	75,66333714	82,87436203	0	1	1	0	0,696	14,7	0,85732657	1110,971793
410250	Barbosa Ferraz	35	1	12656	23,5	352,727111	10,26415383	0,579432494	17,23490567	13,40748523	28,63712386	24,65628904	75,37648143	75,66333817	0	1	1	0	0,696	14,7	0,85732657	1110,971793
410250	Barbosa Ferraz	36	1	12656	23,5	352,727111	9,222529429	10,26415366	17,01926122	17,23490567	25,14664171	28,63712384	88,14817857	75,37648141	0	1	1	0	0,696	14,7	0,85732657	1110,971793
410250	Barbosa Ferraz	37	1	12656	23,5	352,727111	1,948755743	9,222528932	17,67025528	17,01926122	27,98672629	25,14664183	75,39566429	88,14817839	0	1	1	0	0,696	14,7	0,85732657	1110,971793
410250	Barbosa Ferraz	38	0	12656	23,5	352,727111	9,353522935	1,948755636	14,31891456	17,67025527	25,57151401	27,98672636	75,43243518	75,39566532	0	1	1	0	0,696	14,7	0,85732657	1110,971793
410260	Barrac�o	14	0	9735	56,67	820,369803	3,485018857	0,500408924	15,17476652	17,24258582	27,67464871	30,18819029	71,39366429	69,27371945	0	1	1	0	0,706	12,23	2,9141932	177,3227406
410260	Barrac�o	15	0	9735	56,67	820,369803	0,057027356	3,485018457	14,11232573	15,17476652	28,91512986	27,67464871	63,0202	71,39366332	0	1	1	0	0,706	12,23	2,9141932	177,3227406
410260	Barrac�o	16	0	9735	56,67	820,369803	6,628349273	0,057027356	13,82005683	14,11232573	24,745521	28,91512994	75,88646143	63,02020137	0	1	1	0	0,706	12,23	2,9141932	177,3227406
410260	Barrac�o	17	0	9735	56,67	820,369803	0,140089176	6,628349306	13,23580847	13,82005683	26,33149686	24,74552097	68,82457429	75,88646147	0	1	1	0	0,706	12,23	2,9141932	177,3227406
410260	Barrac�o	18	0	9735	56,67	820,369803	2,842636449	0,140089181	11,46554905	13,23580847	22,88131243	26,33149682	76,35937286	68,82457456	0	1	1	0	0,706	12,23	2,9141932	177,3227406
410260	Barrac�o	19	0	9735	56,67	820,369803	15,52796618	2,842636598	11,53758084	11,46554905	23,07082886	22,88131263	81,11970143	76,35937062	0	1	1	0	0,706	12,23	2,9141932	177,3227406
410260	Barrac�o	20	0	9735	56,67	820,369803	0,05292324	15,52796756	11,86957544	11,53758084	24,66737357	23,07082877	74,40652714	81,1197006	0	1	1	0	0,706	12,23	2,9141932	177,3227406
410260	Barrac�o	21	0	9735	56,67	820,369803	15,58755257	0,052923238	14,98613663	11,86957544	20,079718	24,66737351	93,09763286	74,40652782	0	1	1	0	0,706	12,23	2,9141932	177,3227406
410260	Barrac�o	22	0	9735	56,67	820,369803	3,007044961	15,58755258	3,740092673	14,98613663	14,77631429	20,07971803	77,41418429	93,09763416	0	1	1	0	0,706	12,23	2,9141932	177,3227406
410260	Barrac�o	23	0	9735	56,67	820,369803	0,503053324	3,007044611	7,350522929	3,740092671	18,49408643	14,77631414	80,31834	77,41418329	0	1	1	0	0,706	12,23	2,9141932	177,3227406
410260	Barrac�o	24	0	9735	56,67	820,369803	5,704540171	0,503053277	7,107737449	7,350522929	18,64936657	18,49408636	81,72950429	80,3183407	0	1	1	0	0,706	12,23	2,9141932	177,3227406
410260	Barrac�o	25	0	9735	56,67	820,369803	6,54778232	5,704539701	11,34044051	7,107737449	18,32700486	18,64936673	89,32579429	81,72950541	0	1	1	0	0,706	12,23	2,9141932	177,3227406
410260	Barrac�o	26	0	9735	56,67	820,369803	4,108351743	6,547783003	8,551977324	11,34044051	20,65036729	18,32700473	76,56493714	89,32579186	0	1	1	0	0,706	12,23	2,9141932	177,3227406
410260	Barrac�o	27	2	9735	56,67	820,369803	7,704760714	4,10835237	12,55816795	8,551977324	19,144069	20,65036745	89,48812857	76,56493724	0	1	1	0	0,706	12,23	2,9141932	177,3227406
410260	Barrac�o	28	0	9735	56,67	820,369803	6,391421521	7,704760211	8,748285739	12,55816795	18,09108129	19,14406924	84,63691429	89,48812821	0	1	1	0	0,706	12,23	2,9141932	177,3227406
410260	Barrac�o	29	0	9735	56,67	820,369803	2,434547719	6,391420413	4,73121711	8,748285739	17,035906	18,09108137	75,46620714	84,63691489	0	1	1	0	0,706	12,23	2,9141932	177,3227406
410260	Barrac�o	30	0	9735	56,67	820,369803	7,694595966	2,434548383	8,227549313	4,731217112	16,39312471	17,03590578	86,97268429	75,4662064	0	1	1	0	0,706	12,23	2,9141932	177,3227406
410260	Barrac�o	31	2	9735	56,67	820,369803	6,465830944	7,694595491	11,62049916	8,227549312	22,69002271	16,39312486	80,82651571	86,9726825	0	1	1	0	0,706	12,23	2,9141932	177,3227406
410260	Barrac�o	32	7	9735	56,67	820,369803	0,57125049	6,465831043	8,916605506	11,62049916	22,65921286	22,69002281	74,94641429	80,82651642	0	1	1	0	0,706	12,23	2,9141932	177,3227406
410260	Barrac�o	33	10	9735	56,67	820,369803	10,01012137	0,571250384	11,3309464	8,916605506	20,38495929	22,65921264	80,56793429	74,94641557	0	1	1	0	0,706	12,23	2,9141932	177,3227406
410260	Barrac�o	34	7	9735	56,67	820,369803	1,203139237	10,0101226	11,30034127	11,3309464	22,99539929	20,38495929	74,53286429	80,56793295	0	1	1	0	0,706	12,23	2,9141932	177,3227406
410260	Barrac�o	35	0	9735	56,67	820,369803	8,100707307	1,203139187	14,38686643	11,30034127	27,168881	22,99539941	73,12511571	74,53286503	0	1	1	0	0,706	12,23	2,9141932	177,3227406
410260	Barrac�o	36	1	9735	56,67	820,369803	13,00335186	8,100706684	11,43045264	14,38686643	18,12924514	27,16888111	91,75792714	73,12511736	0	1	1	0	0,706	12,23	2,9141932	177,3227406
410260	Barrac�o	37	1	9735	56,67	820,369803	6,080915087	13,00335205	12,88394815	11,43045264	22,81230186	18,12924513	81,13419714	91,75792437	0	1	1	0	0,706	12,23	2,9141932	177,3227406
410260	Barrac�o	38	0	9735	56,67	820,369803	6,001648118	6,080915552	10,18946424	12,88394815	21,34745188	22,81230179	78,05537402	81,13419599	0	1	1	0	0,706	12,23	2,9141932	177,3227406
410270	Barra Do Jacar�	14	0	2727	23,56	415,693076	0,983770409	1,801295638	18,90715955	19,2874632	31,61895	31,63352726	70,62418714	70,98182235	0	0	1	0	0,744	9,46	1,051524711	426,3623705
410270	Barra Do Jacar�	15	0	2727	23,56	415,693076	1,348886437	0,983770401	17,34384676	18,90715955	29,48701986	31,61895	70,75433	70,62418796	0	0	1	0	0,744	9,46	1,051524711	426,3623705
410270	Barra Do Jacar�	16	0	2727	23,56	415,693076	0,20576802	1,3488864	16,28128106	17,34384676	29,46284843	29,48701993	67,95955714	70,75433045	0	0	1	0	0,744	9,46	1,051524711	426,3623705
410270	Barra Do Jacar�	17	0	2727	23,56	415,693076	1,213573281	0,20576802	15,50923188	16,28128106	28,72922729	29,4628486	67,72881286	67,95955786	0	0	1	0	0,744	9,46	1,051524711	426,3623705
410270	Barra Do Jacar�	18	0	2727	23,56	415,693076	1,959329351	1,213573322	15,32948674	15,50923188	26,76468914	28,72922729	79,83703143	67,72881311	0	0	1	0	0,744	9,46	1,051524711	426,3623705
410270	Barra Do Jacar�	19	0	2727	23,56	415,693076	3,145957171	1,959329429	15,7445053	15,32948674	27,81356514	26,76468915	75,77662571	79,83703119	0	0	1	0	0,744	9,46	1,051524711	426,3623705
410270	Barra Do Jacar�	20	0	2727	23,56	415,693076	0,014614357	3,145957698	13,41334502	15,74450529	27,41636286	27,81356518	72,64393143	75,77662614	0	0	1	0	0,744	9,46	1,051524711	426,3623705
410270	Barra Do Jacar�	21	0	2727	23,56	415,693076	1,839520143	0,014614352	16,08377853	13,41334502	26,10606514	27,4163628	81,97298429	72,64393266	0	0	1	0	0,744	9,46	1,051524711	426,3623705
410270	Barra Do Jacar�	22	0	2727	23,56	415,693076	0,439472994	1,83951999	7,876370837	16,08377853	22,049934	26,10606533	68,77114571	81,97298579	0	0	1	0	0,744	9,46	1,051524711	426,3623705
410270	Barra Do Jacar�	23	0	2727	23,56	415,693076	5,351379616	0,43947306	13,1011278	7,876370837	23,14734729	22,04993399	78,38220857	68,77114424	0	0	1	0	0,744	9,46	1,051524711	426,3623705
410270	Barra Do Jacar�	24	0	2727	23,56	415,693076	1,469088459	5,351379016	10,07415925	13,1011278	22,55448786	23,14734733	77,24117	78,38220711	0	0	1	0	0,744	9,46	1,051524711	426,3623705
410270	Barra Do Jacar�	25	0	2727	23,56	415,693076	2,096190849	1,469088412	13,46248121	10,07415925	22,86317614	22,55448769	81,41372714	77,24117054	0	0	1	0	0,744	9,46	1,051524711	426,3623705
410270	Barra Do Jacar�	26	0	2727	23,56	415,693076	4,146153171	2,096190785	14,93861383	13,46248121	23,10236186	22,86317599	88,30405714	81,41372618	0	0	1	0	0,744	9,46	1,051524711	426,3623705
410270	Barra Do Jacar�	27	0	2727	23,56	415,693076	10,07158245	4,146153242	14,83367575	14,93861383	24,105777	23,10236194	81,48661429	88,3040561	0	0	1	0	0,744	9,46	1,051524711	426,3623705
410270	Barra Do Jacar�	28	0	2727	23,56	415,693076	3,202249464	10,07158248	11,60331207	14,83367575	23,46725671	24,10577698	78,45193286	81,48661339	0	0	1	0	0,744	9,46	1,051524711	426,3623705
410270	Barra Do Jacar�	29	0	2727	23,56	415,693076	9,413556443	3,202249045	13,5814326	11,60331207	21,21532371	23,46725659	84,43973857	78,4519337	0	0	1	0	0,744	9,46	1,051524711	426,3623705
410270	Barra Do Jacar�	30	0	2727	23,56	415,693076	6,119943429	9,41355563	14,88398133	13,5814326	22,19499971	21,21532371	86,69938143	84,43974034	0	0	1	0	0,744	9,46	1,051524711	426,3623705
410270	Barra Do Jacar�	31	0	2727	23,56	415,693076	0,8947953	6,119944499	14,98049927	14,88398133	27,40320429	22,19499991	73,86381286	86,69938102	0	0	1	0	0,744	9,46	1,051524711	426,3623705
410270	Barra Do Jacar�	32	0	2727	23,56	415,693076	0,026115889	0,894795267	12,01387436	14,98049927	26,32579057	27,40320419	66,01793571	73,86381348	0	0	1	0	0,744	9,46	1,051524711	426,3623705
410270	Barra Do Jacar�	33	0	2727	23,56	415,693076	10,23683214	0,02611589	14,00360586	12,01387436	23,04270743	26,3257906	79,74028	66,01793474	0	0	1	0	0,744	9,46	1,051524711	426,3623705
410270	Barra Do Jacar�	34	0	2727	23,56	415,693076	0,79991279	10,2368315	13,66272147	14,00360586	24,69010657	23,04270749	75,41541857	79,74028315	0	0	1	0	0,744	9,46	1,051524711	426,3623705
410270	Barra Do Jacar�	35	1	2727	23,56	415,693076	4,343868047	0,799912701	17,07250064	13,66272147	29,97709857	24,69010658	68,73304714	75,41541778	0	0	1	0	0,744	9,46	1,051524711	426,3623705
410270	Barra Do Jacar�	36	1	2727	23,56	415,693076	12,77905743	4,343869313	17,50961901	17,07250064	26,89440471	29,97709864	82,82479	68,73304518	0	0	1	0	0,744	9,46	1,051524711	426,3623705
410270	Barra Do Jacar�	37	1	2727	23,56	415,693076	2,212416129	12,77905777	17,15773481	17,50961901	28,05031471	26,89440461	76,17335286	82,8247899	0	0	1	0	0,744	9,46	1,051524711	426,3623705
410270	Barra Do Jacar�	38	0	2727	23,56	415,693076	7,110758769	2,212415472	15,86128257	17,1577348	25,21509308	28,0503148	79,08770723	76,17335385	0	0	1	0	0,744	9,46	1,051524711	426,3623705
410275	Bela Vista Da Caroba	14	0	3945	26,64	543,333871	3,872364314	0,733691018	16,64511488	18,45805621	29,19564514	31,5930077	72,18779571	69,53762178	0	0	1	0	0,681	18,83	1,19760479	201,2993416
410275	Bela Vista Da Caroba	15	0	3945	26,64	543,333871	0,038762196	3,872363769	15,44718302	16,64511488	30,163937	29,19564512	63,66949143	72,18779588	0	0	1	0	0,681	18,83	1,19760479	201,2993416
410275	Bela Vista Da Caroba	16	0	3945	26,64	543,333871	6,254952297	0,038762187	15,05153197	15,44718302	26,34993971	30,1639371	75,91343	63,66949188	0	0	1	0	0,681	18,83	1,19760479	201,2993416
410275	Bela Vista Da Caroba	17	0	3945	26,64	543,333871	0,161028907	6,254952546	14,51204581	15,05153197	27,79847729	26,34993997	70,06473	75,91342961	0	0	1	0	0,681	18,83	1,19760479	201,2993416
410275	Bela Vista Da Caroba	18	0	3945	26,64	543,333871	4,273987416	0,161028909	13,24546481	14,51204581	24,02132386	27,79847732	79,04219857	70,06472662	0	0	1	0	0,681	18,83	1,19760479	201,2993416
410275	Bela Vista Da Caroba	19	0	3945	26,64	543,333871	13,75906329	4,273987246	13,18144145	13,24546481	24,47360571	24,02132375	80,96189857	79,04219748	0	0	1	0	0,681	18,83	1,19760479	201,2993416
410275	Bela Vista Da Caroba	20	0	3945	26,64	543,333871	0,01862838	13,759064	13,23675942	13,18144145	26,15587729	24,47360569	74,00067143	80,96189752	0	0	1	0	0,681	18,83	1,19760479	201,2993416
410275	Bela Vista Da Caroba	21	0	3945	26,64	543,333871	15,88317729	0,018628382	16,34544306	13,23675942	21,43242814	26,15587736	92,72830143	74,0006699	0	0	1	0	0,681	18,83	1,19760479	201,2993416
410275	Bela Vista Da Caroba	22	0	3945	26,64	543,333871	2,638108017	15,88317744	5,20221014	16,34544306	16,18130371	21,4324284	77,66437857	92,72830116	0	0	1	0	0,681	18,83	1,19760479	201,2993416
410275	Bela Vista Da Caroba	23	0	3945	26,64	543,333871	1,316778626	2,638108393	8,909974321	5,202210141	19,71525771	16,1813037	80,62158571	77,6643777	0	0	1	0	0,681	18,83	1,19760479	201,2993416
410275	Bela Vista Da Caroba	24	0	3945	26,64	543,333871	4,614984716	1,316778674	8,416170797	8,909974317	20,00589257	19,7152578	81,21834143	80,62158496	0	0	1	0	0,681	18,83	1,19760479	201,2993416
410275	Bela Vista Da Caroba	25	0	3945	26,64	543,333871	7,298592124	4,614984331	12,7029534	8,416170796	19,370168	20,00589241	89,91290571	81,21834136	0	0	1	0	0,681	18,83	1,19760479	201,2993416
410275	Bela Vista Da Caroba	26	0	3945	26,64	543,333871	4,525698589	7,2985921	10,45298539	12,7029534	21,84911771	19,37016807	79,22899	89,91290427	0	0	1	0	0,681	18,83	1,19760479	201,2993416
410275	Bela Vista Da Caroba	27	0	3945	26,64	543,333871	9,024891057	4,525698762	13,80654214	10,45298539	20,46587929	21,84911792	89,62485	79,22899102	0	0	1	0	0,681	18,83	1,19760479	201,2993416
410275	Bela Vista Da Caroba	28	0	3945	26,64	543,333871	4,877271417	9,024890576	10,22320591	13,80654214	19,611273	20,46587923	85,23275	89,62485144	0	0	1	0	0,681	18,83	1,19760479	201,2993416
410275	Bela Vista Da Caroba	29	0	3945	26,64	543,333871	2,523124903	4,87727123	6,509626841	10,22320591	18,32000643	19,611273	75,87471286	85,23274954	0	0	1	0	0,681	18,83	1,19760479	201,2993416
410275	Bela Vista Da Caroba	30	0	3945	26,64	543,333871	5,367297129	2,523124928	9,747810517	6,509626841	17,50976114	18,32000628	87,13657857	75,87471419	0	0	1	0	0,681	18,83	1,19760479	201,2993416
410275	Bela Vista Da Caroba	31	0	3945	26,64	543,333871	5,793951071	5,367297003	12,77524286	9,747810516	24,39282743	17,50976111	80,44155429	87,13657649	0	0	1	0	0,681	18,83	1,19760479	201,2993416
410275	Bela Vista Da Caroba	32	0	3945	26,64	543,333871	0,397221667	5,793950883	10,25443761	12,77524286	23,64899971	24,39282745	75,39166286	80,44155404	0	0	1	0	0,681	18,83	1,19760479	201,2993416
410275	Bela Vista Da Caroba	33	0	3945	26,64	543,333871	11,16681043	0,397221659	12,33332713	10,25443761	21,47633914	23,6489997	81,20506429	75,39166303	0	0	1	0	0,681	18,83	1,19760479	201,2993416
410275	Bela Vista Da Caroba	34	0	3945	26,64	543,333871	1,48791589	11,16680935	12,44340834	12,33332712	24,22304314	21,47633914	74,88348143	81,20506352	0	0	1	0	0,681	18,83	1,19760479	201,2993416
410275	Bela Vista Da Caroba	35	0	3945	26,64	543,333871	8,486479873	1,487915923	15,72492185	12,44340833	28,25755743	24,22304328	73,76846429	74,88348007	0	0	1	0	0,681	18,83	1,19760479	201,2993416
410275	Bela Vista Da Caroba	36	0	3945	26,64	543,333871	10,81560957	8,486479942	12,89059571	15,72492185	19,67261	28,25755733	90,72688429	73,76846326	0	0	1	0	0,681	18,83	1,19760479	201,2993416
410275	Bela Vista Da Caroba	37	3	3945	26,64	543,333871	5,724236543	10,81560856	14,31390905	12,89059571	24,327805	19,67261014	80,00588857	90,72688204	0	0	1	0	0,681	18,83	1,19760479	201,2993416
410275	Bela Vista Da Caroba	38	0	3945	26,64	543,333871	7,798865935	5,724236132	11,52582502	14,31390905	22,97401845	24,32780483	76,57943564	80,00588863	0	0	1	0	0,681	18,83	1,19760479	201,2993416
410280	Bela Vista Do Para�so	14	0	15079	62,13	614,51846	1,258970829	2,10407487	19,01385077	19,31902809	31,45353957	31,53754621	70,60371714	71,17443143	0	1	1	0	0,716	5,24	3,290110315	1723,261209
410280	Bela Vista Do Para�so	15	1	15079	62,13	614,51846	0,883287344	1,258970782	17,38847676	19,01385077	29,78327043	31,45353948	68,36928	70,60371793	0	1	1	0	0,716	5,24	3,290110315	1723,261209
410280	Bela Vista Do Para�so	16	0	15079	62,13	614,51846	0,16548325	0,883287262	16,64042071	17,38847676	29,71246114	29,78327032	65,81303286	68,36928	0	1	1	0	0,716	5,24	3,290110315	1723,261209
410280	Bela Vista Do Para�so	17	0	15079	62,13	614,51846	1,175302716	0,165483251	15,68252493	16,64042071	29,063368	29,71246139	65,12524714	65,81303311	0	1	1	0	0,716	5,24	3,290110315	1723,261209
410280	Bela Vista Do Para�so	18	0	15079	62,13	614,51846	1,918899726	1,175302647	15,41788518	15,68252493	26,374452	29,06336806	79,91607714	65,12524769	0	1	1	0	0,716	5,24	3,290110315	1723,261209
410280	Bela Vista Do Para�so	19	0	15079	62,13	614,51846	4,308384551	1,918899155	15,66157041	15,41788518	27,56078914	26,37445186	74,63289429	79,91607698	0	1	1	0	0,716	5,24	3,290110315	1723,261209
410280	Bela Vista Do Para�so	20	0	15079	62,13	614,51846	0,026102883	4,308384667	13,78825792	15,66157041	27,11762943	27,56078924	71,08705714	74,63289413	0	1	1	0	0,716	5,24	3,290110315	1723,261209
410280	Bela Vista Do Para�so	21	0	15079	62,13	614,51846	3,070695714	0,026102876	16,87096636	13,78825792	26,37223214	27,1176292	81,82861286	71,0870566	0	1	1	0	0,716	5,24	3,290110315	1723,261209
410280	Bela Vista Do Para�so	22	0	15079	62,13	614,51846	0,510290769	3,070695616	8,119355717	16,87096636	21,15994686	26,37223218	69,97321	81,82861477	0	1	1	0	0,716	5,24	3,290110315	1723,261209
410280	Bela Vista Do Para�so	23	0	15079	62,13	614,51846	5,094146953	0,510290776	12,97205197	8,119355714	22,69606414	21,15994668	77,06424	69,97320925	0	1	1	0	0,716	5,24	3,290110315	1723,261209
410280	Bela Vista Do Para�so	24	0	15079	62,13	614,51846	2,062623819	5,094146374	10,31814786	12,97205197	22,25363743	22,69606428	75,99390286	77,06423988	0	1	1	0	0,716	5,24	3,290110315	1723,261209
410280	Bela Vista Do Para�so	25	0	15079	62,13	614,51846	2,805419663	2,062624326	14,18523106	10,31814786	22,78818657	22,25363745	81,18650286	75,99390195	0	1	1	0	0,716	5,24	3,290110315	1723,261209
410280	Bela Vista Do Para�so	26	0	15079	62,13	614,51846	5,039729543	2,805419826	14,95460098	14,18523106	23,25651214	22,78818648	86,53738429	81,18650253	0	1	1	0	0,716	5,24	3,290110315	1723,261209
410280	Bela Vista Do Para�so	27	1	15079	62,13	614,51846	10,93270477	5,039730137	15,16060466	14,95460098	23,99772243	23,25651231	80,02451	86,53738492	0	1	1	0	0,716	5,24	3,290110315	1723,261209
410280	Bela Vista Do Para�so	28	1	15079	62,13	614,51846	2,317130871	10,93270519	11,97484411	15,16060465	23,64890129	23,99772246	77,11983714	80,02450883	0	1	1	0	0,716	5,24	3,290110315	1723,261209
410280	Bela Vista Do Para�so	29	2	15079	62,13	614,51846	7,538875657	2,317131149	13,05227809	11,97484411	21,24910214	23,64890131	81,57902857	77,11983521	0	1	1	0	0,716	5,24	3,290110315	1723,261209
410280	Bela Vista Do Para�so	30	7	15079	62,13	614,51846	5,367530599	7,538875196	14,56279009	13,05227809	22,59498029	21,24910211	84,89411571	81,57902684	0	1	1	0	0,716	5,24	3,290110315	1723,261209
410280	Bela Vista Do Para�so	31	16	15079	62,13	614,51846	0,973729183	5,367531109	15,73779579	14,56279009	27,69911357	22,59497999	71,42575571	84,89411556	0	1	1	0	0,716	5,24	3,290110315	1723,261209
410280	Bela Vista Do Para�so	32	11	15079	62,13	614,51846	0,003816221	0,973729243	12,33518567	15,73779579	26,09839957	27,69911356	64,25416143	71,42575581	0	1	1	0	0,716	5,24	3,290110315	1723,261209
410280	Bela Vista Do Para�so	33	14	15079	62,13	614,51846	12,46021403	0,003816218	14,02180656	12,33518567	22,55521086	26,09839972	79,44231143	64,25416216	0	1	1	0	0,716	5,24	3,290110315	1723,261209
410280	Bela Vista Do Para�so	34	57	15079	62,13	614,51846	0,762384951	12,4602132	13,7239097	14,02180656	24,69332557	22,5552109	73,78880857	79,44231325	0	1	1	0	0,716	5,24	3,290110315	1723,261209
410280	Bela Vista Do Para�so	35	65	15079	62,13	614,51846	5,538396276	0,762384966	17,80096429	13,72390969	29,66581057	24,69332562	67,77146286	73,78880861	0	1	1	0	0,716	5,24	3,290110315	1723,261209
410280	Bela Vista Do Para�so	36	1	15079	62,13	614,51846	11,34138343	5,538396391	17,59423186	17,80096429	27,27138843	29,66581059	82,21169571	67,77146423	0	1	1	0	0,716	5,24	3,290110315	1723,261209
410280	Bela Vista Do Para�so	37	0	15079	62,13	614,51846	2,5813944	11,34138399	17,63795185	17,59423186	28,90031971	27,27138833	72,91302429	82,21169478	0	1	1	0	0,716	5,24	3,290110315	1723,261209
410280	Bela Vista Do Para�so	38	0	15079	62,13	614,51846	7,577593127	2,58139449	15,22943873	17,63795185	25,41033791	28,90031966	77,09006399	72,91302215	0	1	1	0	0,716	5,24	3,290110315	1723,261209
410290	Bituruna	14	0	15880	13,07	911,618234	2,162260724	0,856229884	14,16638059	15,38463045	26,15268357	27,33130606	76,07641714	76,44625726	0	1	1	0	0,667	21,04	1,84501845	350,4573098
410290	Bituruna	15	0	15880	13,07	911,618234	0,308904834	2,162260715	12,52695256	14,16638059	25,87305243	26,15268346	73,34347857	76,07641579	0	1	1	0	0,667	21,04	1,84501845	350,4573098
410290	Bituruna	16	0	15880	13,07	911,618234	6,889776033	0,308904873	11,94356476	12,52695256	22,115206	25,87305248	82,72473571	73,34347829	0	1	1	0	0,667	21,04	1,84501845	350,4573098
410290	Bituruna	17	0	15880	13,07	911,618234	0,125859156	6,889776547	11,54063287	11,94356476	23,62419271	22,11520592	76,10329143	82,72473519	0	1	1	0	0,667	21,04	1,84501845	350,4573098
410290	Bituruna	18	0	15880	13,07	911,618234	2,259416049	0,12585916	9,983882031	11,54063287	21,14496629	23,6241928	81,17820286	76,10329182	0	1	1	0	0,667	21,04	1,84501845	350,4573098
410290	Bituruna	19	0	15880	13,07	911,618234	9,697755857	2,25941601	10,04795569	9,98388203	21,59884371	21,14496618	83,83946	81,17820164	0	1	1	0	0,667	21,04	1,84501845	350,4573098
410290	Bituruna	20	0	15880	13,07	911,618234	0,051380756	9,697755757	9,526978617	10,04795569	22,13738057	21,59884374	80,67602	83,83945891	0	1	1	0	0,667	21,04	1,84501845	350,4573098
410290	Bituruna	21	0	15880	13,07	911,618234	10,04442857	0,051380756	12,97354838	9,526978617	18,57145657	22,13738079	93,56722	80,67601943	0	1	1	0	0,667	21,04	1,84501845	350,4573098
410290	Bituruna	22	0	15880	13,07	911,618234	2,860500497	10,04442846	2,440395086	12,97354838	14,97922129	18,57145649	76,22115286	93,56721832	0	1	1	0	0,667	21,04	1,84501845	350,4573098
410290	Bituruna	23	0	15880	13,07	911,618234	1,561523227	2,860500637	6,648799213	2,440395087	17,47999743	14,9792213	83,90553571	76,22115159	0	1	1	0	0,667	21,04	1,84501845	350,4573098
410290	Bituruna	24	0	15880	13,07	911,618234	5,543818991	1,561523326	5,708868996	6,648799212	17,25077714	17,47999747	84,93594571	83,90553567	0	1	1	0	0,667	21,04	1,84501845	350,4573098
410290	Bituruna	25	0	15880	13,07	911,618234	3,780761423	5,543819565	9,902652797	5,708868997	17,61196971	17,25077714	89,90175714	84,93594452	0	1	1	0	0,667	21,04	1,84501845	350,4573098
410290	Bituruna	26	0	15880	13,07	911,618234	4,955619543	3,780761623	7,295490099	9,902652798	19,18773614	17,61196961	80,83912857	89,90175793	0	1	1	0	0,667	21,04	1,84501845	350,4573098
410290	Bituruna	27	1	15880	13,07	911,618234	11,09986586	4,955620174	11,34641749	7,295490098	17,68932143	19,18773621	91,98251571	80,83913053	0	1	1	0	0,667	21,04	1,84501845	350,4573098
410290	Bituruna	28	0	15880	13,07	911,618234	6,601929786	11,09986628	7,808815321	11,34641749	17,44071486	17,68932146	85,54011714	91,98251574	0	1	1	0	0,667	21,04	1,84501845	350,4573098
410290	Bituruna	29	0	15880	13,07	911,618234	3,994082931	6,601929281	4,955328433	7,808815321	15,62499614	17,44071492	83,57388143	85,54011708	0	1	1	0	0,667	21,04	1,84501845	350,4573098
410290	Bituruna	30	0	15880	13,07	911,618234	11,51672527	3,994082265	8,704585509	4,955328431	15,70022286	15,62499607	91,09860286	83,57388197	0	1	1	0	0,667	21,04	1,84501845	350,4573098
410290	Bituruna	31	2	15880	13,07	911,618234	5,624628836	11,51672618	10,2820539	8,704585506	21,54955143	15,70022292	82,44006857	91,09860207	0	1	1	0	0,667	21,04	1,84501845	350,4573098
410290	Bituruna	32	4	15880	13,07	911,618234	0,35962732	5,62462833	7,894631404	10,2820539	21,48278186	21,54955139	76,03513857	82,44007101	0	1	1	0	0,667	21,04	1,84501845	350,4573098
410290	Bituruna	33	0	15880	13,07	911,618234	10,09381642	0,359627338	9,827958053	7,894631404	18,940596	21,48278178	82,40425857	76,03513718	0	1	1	0	0,667	21,04	1,84501845	350,4573098
410290	Bituruna	34	0	15880	13,07	911,618234	0,160344399	10,09381723	9,116960954	9,827958053	20,49562314	18,94059608	79,84460429	82,4042599	0	1	1	0	0,667	21,04	1,84501845	350,4573098
410290	Bituruna	35	0	15880	13,07	911,618234	8,85183141	0,160344415	12,37967307	9,116960955	24,947096	20,49562323	75,78051143	79,84460491	0	1	1	0	0,667	21,04	1,84501845	350,4573098
410290	Bituruna	36	0	15880	13,07	911,618234	18,03616386	8,851830826	12,56543069	12,37967307	18,741558	24,94709606	93,29388286	75,78051067	0	1	1	0	0,667	21,04	1,84501845	350,4573098
410290	Bituruna	37	0	15880	13,07	911,618234	7,178043823	18,03616246	12,53081599	12,56543069	22,07980371	18,74155797	85,13251143	93,2938826	0	1	1	0	0,667	21,04	1,84501845	350,4573098
410290	Bituruna	38	0	15880	13,07	911,618234	7,676661984	7,178043966	9,242483584	12,53081599	20,36989133	22,07980393	82,09976399	85,13251132	0	1	1	0	0,667	21,04	1,84501845	350,4573098
410300	Boa Esperan�a	14	0	4568	14,86	522,567629	1,695142263	1,112227342	17,6273906	18,47576797	30,15717871	31,09536402	70,98374857	69,1864795	0	1	1	1	0,72	9,16	1,054629825	317,5754083
410300	Boa Esperan�a	15	0	4568	14,86	522,567629	0,16275678	1,695142163	16,29144739	17,6273906	29,78949143	30,15717872	65,01050714	70,98375086	0	1	1	1	0,72	9,16	1,054629825	317,5754083
410300	Boa Esperan�a	16	0	4568	14,86	522,567629	1,642397717	0,162756769	15,65673429	16,29144739	28,28545714	29,78949138	67,42804714	65,01050733	0	1	1	1	0,72	9,16	1,054629825	317,5754083
410300	Boa Esperan�a	17	0	4568	14,86	522,567629	0,177129454	1,642397665	14,86761772	15,65673429	28,87007771	28,28545731	62,62783	67,42804716	0	1	1	1	0,72	9,16	1,054629825	317,5754083
410300	Boa Esperan�a	18	0	4568	14,86	522,567629	5,619743943	0,177129459	14,2320449	14,86761772	24,77343914	28,87007786	79,61754286	62,6278284	0	1	1	1	0,72	9,16	1,054629825	317,5754083
410300	Boa Esperan�a	19	0	4568	14,86	522,567629	9,819759991	5,619744	14,4172917	14,2320449	25,52053729	24,77343918	77,21916286	79,61754274	0	1	1	1	0,72	9,16	1,054629825	317,5754083
410300	Boa Esperan�a	20	0	4568	14,86	522,567629	0,143162419	9,819758864	13,15662881	14,4172917	26,61940086	25,52053735	69,13961714	77,21916452	0	1	1	1	0,72	9,16	1,054629825	317,5754083
410300	Boa Esperan�a	21	0	4568	14,86	522,567629	12,41801491	0,143162415	16,7637561	13,15662881	23,27783586	26,61940075	88,35047571	69,13961702	0	1	1	1	0,72	9,16	1,054629825	317,5754083
410300	Boa Esperan�a	22	0	4568	14,86	522,567629	1,12487485	12,41801492	6,19106648	16,7637561	17,78685871	23,27783582	73,92449857	88,35047673	0	1	1	1	0,72	9,16	1,054629825	317,5754083
410300	Boa Esperan�a	23	0	4568	14,86	522,567629	3,220036549	1,124874833	10,72498175	6,19106648	20,47200214	17,78685872	78,70794857	73,9244988	0	1	1	1	0,72	9,16	1,054629825	317,5754083
410300	Boa Esperan�a	24	0	4568	14,86	522,567629	2,78584061	3,220037251	9,176889264	10,72498175	21,02758614	20,47200214	76,00237	78,70794933	0	1	1	1	0,72	9,16	1,054629825	317,5754083
410300	Boa Esperan�a	25	0	4568	14,86	522,567629	7,335860301	2,785840479	13,61109755	9,176889263	20,80611486	21,02758615	86,89792143	76,00236906	0	1	1	1	0,72	9,16	1,054629825	317,5754083
410300	Boa Esperan�a	26	0	4568	14,86	522,567629	7,721379271	7,3358609	13,83648066	13,61109755	23,09891857	20,8061148	85,32289286	86,89792108	0	1	1	1	0,72	9,16	1,054629825	317,5754083
410300	Boa Esperan�a	27	1	4568	14,86	522,567629	14,191665	7,721378979	14,44308155	13,83648066	21,77772171	23,0989187	85,96739571	85,322893	0	1	1	1	0,72	9,16	1,054629825	317,5754083
410300	Boa Esperan�a	28	0	4568	14,86	522,567629	2,409339249	14,19166508	11,96540077	14,44308155	22,14850786	21,77772161	79,93192571	85,96739482	0	1	1	1	0,72	9,16	1,054629825	317,5754083
410300	Boa Esperan�a	29	0	4568	14,86	522,567629	4,741714357	2,409339386	10,13014874	11,96540077	19,36033357	22,14850769	78,15374857	79,93192367	0	1	1	1	0,72	9,16	1,054629825	317,5754083
410300	Boa Esperan�a	30	0	4568	14,86	522,567629	7,377420729	4,741713991	12,8211173	10,13014874	19,81730986	19,36033369	88,37676714	78,15374802	0	1	1	1	0,72	9,16	1,054629825	317,5754083
410300	Boa Esperan�a	31	4	4568	14,86	522,567629	2,451261654	7,377420351	14,4708305	12,8211173	26,21413257	19,81730998	72,81082571	88,3767652	0	1	1	1	0,72	9,16	1,054629825	317,5754083
410300	Boa Esperan�a	32	16	4568	14,86	522,567629	0,036658733	2,451261855	11,24509181	14,4708305	24,28414786	26,21413273	70,21544	72,8108248	0	1	1	1	0,72	9,16	1,054629825	317,5754083
410300	Boa Esperan�a	33	4	4568	14,86	522,567629	10,31067429	0,036658732	13,01301465	11,24509181	21,032777	24,28414779	81,68016714	70,21543891	0	1	1	1	0,72	9,16	1,054629825	317,5754083
410300	Boa Esperan�a	34	2	4568	14,86	522,567629	1,016165146	10,31067456	12,93689824	13,01301465	24,20035786	21,03277683	72,95823429	81,68016597	0	1	1	1	0,72	9,16	1,054629825	317,5754083
410300	Boa Esperan�a	35	6	4568	14,86	522,567629	9,809134094	1,016165069	16,81406024	12,93689824	28,40734857	24,20035792	72,49043286	72,95823557	0	1	1	1	0,72	9,16	1,054629825	317,5754083
410300	Boa Esperan�a	36	6	4568	14,86	522,567629	8,470370286	9,809132944	15,34079141	16,81406024	23,480736	28,40734859	89,37263	72,49043367	0	1	1	1	0,72	9,16	1,054629825	317,5754083
410300	Boa Esperan�a	37	2	4568	14,86	522,567629	1,90941229	8,470371213	16,62296997	15,34079141	26,86279471	23,48073576	74,75471571	89,37263052	0	1	1	1	0,72	9,16	1,054629825	317,5754083
410300	Boa Esperan�a	38	0	4568	14,86	522,567629	9,589585017	1,909412264	13,1183765	16,62296996	24,84974285	26,86279486	74,28376857	74,75471588	0	1	1	1	0,72	9,16	1,054629825	317,5754083
410302	Boa Esperan�a Do Igua�u	14	0	2764	18,21	421,462611	3,118653571	0,993607521	17,23443116	18,55015334	29,53524543	31,3647126	72,45998	70,60969876	0	0	1	0	0,7	12,8	0,690131125	182,879753
410302	Boa Esperan�a Do Igua�u	15	0	2764	18,21	421,462611	0,075227439	3,118653625	15,91659246	17,23443116	30,00562529	29,53524536	64,86799714	72,45997861	0	0	1	0	0,7	12,8	0,690131125	182,879753
410302	Boa Esperan�a Do Igua�u	16	0	2764	18,21	421,462611	6,05516017	0,075227439	15,31263698	15,91659246	26,63334071	30,00562532	75,62379429	64,86799871	0	0	1	0	0,7	12,8	0,690131125	182,879753
410302	Boa Esperan�a Do Igua�u	17	0	2764	18,21	421,462611	0,19151788	6,055160515	14,91428399	15,31263698	27,96233971	26,63334086	69,75586143	75,62379506	0	0	1	0	0,7	12,8	0,690131125	182,879753
410302	Boa Esperan�a Do Igua�u	18	0	2764	18,21	421,462611	5,1837264	0,191517901	13,85172568	14,91428399	24,114053	27,96233973	80,54450429	69,75586027	0	0	1	0	0,7	12,8	0,690131125	182,879753
410302	Boa Esperan�a Do Igua�u	19	0	2764	18,21	421,462611	11,94654486	5,18372628	13,57852357	13,85172568	24,72356329	24,11405292	80,45243429	80,54450512	0	0	1	0	0,7	12,8	0,690131125	182,879753
410302	Boa Esperan�a Do Igua�u	20	0	2764	18,21	421,462611	0,059763366	11,94654495	13,43763811	13,57852357	26,309307	24,72356329	73,73513857	80,45243304	0	0	1	0	0,7	12,8	0,690131125	182,879753
410302	Boa Esperan�a Do Igua�u	21	0	2764	18,21	421,462611	14,23268886	0,05976337	16,62575499	13,43763811	21,70108729	26,30930705	92,40086429	73,73513851	0	0	1	0	0,7	12,8	0,690131125	182,879753
410302	Boa Esperan�a Do Igua�u	22	0	2764	18,21	421,462611	2,294298703	14,23268922	5,64067712	16,62575499	16,75267529	21,70108733	76,88273	92,40086334	0	0	1	0	0,7	12,8	0,690131125	182,879753
410302	Boa Esperan�a Do Igua�u	23	0	2764	18,21	421,462611	1,831397647	2,294298515	9,697976359	5,640677121	20,02435257	16,75267528	80,74447571	76,8827282	0	0	1	0	0,7	12,8	0,690131125	182,879753
410302	Boa Esperan�a Do Igua�u	24	0	2764	18,21	421,462611	4,177326753	1,831397724	8,922846336	9,697976359	20,37528929	20,02435252	80,39177714	80,74447473	0	0	1	0	0,7	12,8	0,690131125	182,879753
410302	Boa Esperan�a Do Igua�u	25	0	2764	18,21	421,462611	7,347761563	4,177326914	13,1887947	8,922846337	19,82573314	20,37528925	90,01229714	80,39177574	0	0	1	0	0,7	12,8	0,690131125	182,879753
410302	Boa Esperan�a Do Igua�u	26	0	2764	18,21	421,462611	5,537129086	7,347761199	11,41525896	13,1887947	22,17643514	19,82573298	81,04164	90,01230013	0	0	1	0	0,7	12,8	0,690131125	182,879753
410302	Boa Esperan�a Do Igua�u	27	0	2764	18,21	421,462611	10,6577853	5,53712914	14,22841799	11,41525896	20,80068186	22,17643511	89,67818143	81,04163963	0	0	1	0	0,7	12,8	0,690131125	182,879753
410302	Boa Esperan�a Do Igua�u	28	0	2764	18,21	421,462611	4,002902414	10,65778553	11,1098754	14,22841798	20,32016514	20,80068188	84,80410286	89,67818182	0	0	1	0	0,7	12,8	0,690131125	182,879753
410302	Boa Esperan�a Do Igua�u	29	0	2764	18,21	421,462611	3,147047763	4,002901856	7,531574349	11,1098754	18,60638386	20,320165	77,24080714	84,80410172	0	0	1	0	0,7	12,8	0,690131125	182,879753
410302	Boa Esperan�a Do Igua�u	30	0	2764	18,21	421,462611	6,574363329	3,147047802	10,79681364	7,531574348	17,918607	18,60638377	88,22852857	77,24080539	0	0	1	0	0,7	12,8	0,690131125	182,879753
410302	Boa Esperan�a Do Igua�u	31	1	2764	18,21	421,462611	5,172338607	6,574362224	13,26551654	10,79681364	25,06995729	17,91860718	78,95311286	88,22852847	0	0	1	0	0,7	12,8	0,690131125	182,879753
410302	Boa Esperan�a Do Igua�u	32	0	2764	18,21	421,462611	0,281809391	5,172338692	10,79242223	13,26551654	23,84603086	25,06995732	74,89104857	78,95311216	0	0	1	0	0,7	12,8	0,690131125	182,879753
410302	Boa Esperan�a Do Igua�u	33	0	2764	18,21	421,462611	12,15161839	0,281809381	12,53597597	10,79242223	21,49922743	23,84603087	82,01784	74,89104954	0	0	1	0	0,7	12,8	0,690131125	182,879753
410302	Boa Esperan�a Do Igua�u	34	0	2764	18,21	421,462611	1,347675801	12,15161819	12,58630254	12,53597597	24,13073586	21,49922734	75,22415	82,01783904	0	0	1	0	0,7	12,8	0,690131125	182,879753
410302	Boa Esperan�a Do Igua�u	35	0	2764	18,21	421,462611	8,89701164	1,347675772	16,12854543	12,58630254	28,20873371	24,13073578	74,21153143	75,22414991	0	0	1	0	0,7	12,8	0,690131125	182,879753
410302	Boa Esperan�a Do Igua�u	36	0	2764	18,21	421,462611	10,68677571	8,897011782	13,86180641	16,12854543	20,67936257	28,20873371	91,37202	74,2115319	0	0	1	0	0,7	12,8	0,690131125	182,879753
410302	Boa Esperan�a Do Igua�u	37	1	2764	18,21	421,462611	5,394094043	10,68677567	15,19058149	13,86180641	24,99864857	20,67936253	79,29493286	91,37201905	0	0	1	0	0,7	12,8	0,690131125	182,879753
410302	Boa Esperan�a Do Igua�u	38	1	2764	18,21	421,462611	9,431839065	5,394094657	11,92851619	15,19058149	23,57408462	24,99864841	76,34743099	79,29493246	0	0	1	0	0,7	12,8	0,690131125	182,879753
410304	Boa Ventura De S�o Roque	14	0	6554	10,53	894,07399	2,119974356	1,236529847	15,73113831	16,29925869	27,96101557	28,34609859	75,09299857	74,96380334	0	1	1	0	0,655	24,01	1,005313802	281,925416
410304	Boa Ventura De S�o Roque	15	0	6554	10,53	894,07399	0,493575613	2,119974521	14,03569598	15,73113831	26,85566557	27,96101561	73,22063714	75,09299723	0	1	1	0	0,655	24,01	1,005313802	281,925416
410304	Boa Ventura De S�o Roque	16	0	6554	10,53	894,07399	3,538370117	0,493575654	13,20878066	14,03569598	24,72345871	26,85566559	76,31420857	73,22063772	0	1	1	0	0,655	24,01	1,005313802	281,925416
410304	Boa Ventura De S�o Roque	17	0	6554	10,53	894,07399	0,132025504	3,538369436	12,57649036	13,20878066	25,40646257	24,72345888	71,85672	76,31420582	0	1	1	0	0,655	24,01	1,005313802	281,925416
410304	Boa Ventura De S�o Roque	18	0	6554	10,53	894,07399	6,327316496	0,132025504	11,9227854	12,57649036	22,52313229	25,40646258	83,00054714	71,85671919	0	1	1	0	0,655	24,01	1,005313802	281,925416
410304	Boa Ventura De S�o Roque	19	0	6554	10,53	894,07399	5,891534243	6,327316922	12,08154437	11,92278539	23,16860271	22,5231322	80,54313714	83,00054782	0	1	1	0	0,655	24,01	1,005313802	281,925416
410304	Boa Ventura De S�o Roque	20	0	6554	10,53	894,07399	0,082968626	5,891534947	10,7493463	12,08154437	23,95310729	23,16860261	75,44963571	80,54313617	0	1	1	0	0,655	24,01	1,005313802	281,925416
410304	Boa Ventura De S�o Roque	21	0	6554	10,53	894,07399	8,811083929	0,082968623	14,20381779	10,7493463	20,56617171	23,95310722	90,79539429	75,44963715	0	1	1	0	0,655	24,01	1,005313802	281,925416
410304	Boa Ventura De S�o Roque	22	0	6554	10,53	894,07399	1,552528933	8,811084366	3,776729193	14,20381779	16,62356971	20,56617172	73,61486429	90,79539622	0	1	1	0	0,655	24,01	1,005313802	281,925416
410304	Boa Ventura De S�o Roque	23	0	6554	10,53	894,07399	3,983142583	1,552529018	8,575825996	3,776729191	18,84569629	16,62356976	81,89078	73,61486647	0	1	1	0	0,655	24,01	1,005313802	281,925416
410304	Boa Ventura De S�o Roque	24	0	6554	10,53	894,07399	3,038549726	3,983142899	7,132759337	8,575825996	19,114542	18,84569627	79,64335143	81,89078061	0	1	1	0	0,655	24,01	1,005313802	281,925416
410304	Boa Ventura De S�o Roque	25	0	6554	10,53	894,07399	5,74989673	3,038550337	11,4081928	7,132759335	19,11144257	19,11454201	87,97649143	79,64335093	0	1	1	0	0,655	24,01	1,005313802	281,925416
410304	Boa Ventura De S�o Roque	26	0	6554	10,53	894,07399	7,037814393	5,749897003	10,94671464	11,4081928	21,02774929	19,11144246	85,18601714	87,97649215	0	1	1	0	0,655	24,01	1,005313802	281,925416
410304	Boa Ventura De S�o Roque	27	0	6554	10,53	894,07399	16,55864771	7,037814319	12,49794499	10,94671464	19,44470886	21,02774921	88,71931857	85,18601797	0	1	1	0	0,655	24,01	1,005313802	281,925416
410304	Boa Ventura De S�o Roque	28	0	6554	10,53	894,07399	3,3079307	16,55864778	10,0106287	12,49794498	20,12772229	19,4447088	81,49622	88,71931773	0	1	1	0	0,655	24,01	1,005313802	281,925416
410304	Boa Ventura De S�o Roque	29	0	6554	10,53	894,07399	6,081765419	3,307930541	8,267107273	10,0106287	17,14969971	20,12772234	82,58534571	81,49621839	0	1	1	0	0,655	24,01	1,005313802	281,925416
410304	Boa Ventura De S�o Roque	30	1	6554	10,53	894,07399	11,25913615	6,081764511	11,50658231	8,267107271	17,63062129	17,14969967	90,80848429	82,58534414	0	1	1	0	0,655	24,01	1,005313802	281,925416
410304	Boa Ventura De S�o Roque	31	0	6554	10,53	894,07399	2,943443536	11,25913664	12,16305517	11,50658231	24,08161529	17,63062124	75,19840571	90,80848372	0	1	1	0	0,655	24,01	1,005313802	281,925416
410304	Boa Ventura De S�o Roque	32	0	6554	10,53	894,07399	0,033219441	2,943443991	9,470290789	12,16305517	22,62808671	24,08161535	71,12846286	75,19840444	0	1	1	0	0,655	24,01	1,005313802	281,925416
410304	Boa Ventura De S�o Roque	33	2	6554	10,53	894,07399	11,38062183	0,03321944	10,84338299	9,470290788	19,25118129	22,62808676	81,73188143	71,12846128	0	1	1	0	0,655	24,01	1,005313802	281,925416
410304	Boa Ventura De S�o Roque	34	1	6554	10,53	894,07399	0,58662598	11,38062153	10,53932984	10,84338299	21,62908157	19,25118119	76,5315	81,73188128	0	1	1	0	0,655	24,01	1,005313802	281,925416
410304	Boa Ventura De S�o Roque	35	0	6554	10,53	894,07399	9,914354543	0,586626004	14,23131953	10,53932984	26,138987	21,62908161	73,03875571	76,53149733	0	1	1	0	0,655	24,01	1,005313802	281,925416
410304	Boa Ventura De S�o Roque	36	0	6554	10,53	894,07399	12,776919	9,914355196	14,71109304	14,23131953	21,80804929	26,13898706	90,63284286	73,03875554	0	1	1	0	0,655	24,01	1,005313802	281,925416
410304	Boa Ventura De S�o Roque	37	0	6554	10,53	894,07399	4,210294443	12,77691813	14,89665725	14,71109304	24,679739	21,80804942	79,53722714	90,63284074	0	1	1	0	0,655	24,01	1,005313802	281,925416
410304	Boa Ventura De S�o Roque	38	0	6554	10,53	894,07399	13,23512888	4,210295099	11,10244962	14,89665725	23,05746571	24,67973903	77,15359505	79,53722701	0	1	1	0	0,655	24,01	1,005313802	281,925416
410305	Boa Vista Da Aparecida	14	0	7911	30,87	476,92007	3,533732043	1,034495862	17,44189755	18,78691745	29,88003	31,74792868	72,30908714	70,03002506	0	1	1	0	0,67	16,41	1,515342846	291,9641578
410305	Boa Vista Da Aparecida	15	0	7911	30,87	476,92007	0,114037919	3,533732484	16,13994574	17,44189755	30,37205557	29,88002987	64,55814286	72,30908777	0	1	1	0	0,67	16,41	1,515342846	291,9641578
410305	Boa Vista Da Aparecida	16	0	7911	30,87	476,92007	5,360868631	0,114037921	15,54932492	16,13994574	27,18794814	30,37205553	74,55192	64,55814377	0	1	1	0	0,67	16,41	1,515342846	291,9641578
410305	Boa Vista Da Aparecida	17	0	7911	30,87	476,92007	0,188959013	5,360868438	15,04061483	15,54932492	28,342513	27,1879481	69,35908714	74,5519216	0	1	1	0	0,67	16,41	1,515342846	291,9641578
410305	Boa Vista Da Aparecida	18	0	7911	30,87	476,92007	5,998668314	0,18895894	14,14020792	15,04061483	24,46289914	28,34251306	80,60441286	69,35908593	0	1	1	0	0,67	16,41	1,515342846	291,9641578
410305	Boa Vista Da Aparecida	19	0	7911	30,87	476,92007	11,62113016	5,998668665	13,93340182	14,14020792	25,05552743	24,46289911	79,93987429	80,60441353	0	1	1	0	0,67	16,41	1,515342846	291,9641578
410305	Boa Vista Da Aparecida	20	0	7911	30,87	476,92007	0,055348983	11,62112961	13,73385922	13,93340182	26,78324857	25,05552723	72,79156714	79,93987469	0	1	1	0	0,67	16,41	1,515342846	291,9641578
410305	Boa Vista Da Aparecida	21	0	7911	30,87	476,92007	14,31529714	0,055348979	16,86992106	13,73385922	22,12682286	26,78324854	92,01950143	72,79156811	0	1	1	0	0,67	16,41	1,515342846	291,9641578
410305	Boa Vista Da Aparecida	22	0	7911	30,87	476,92007	2,086898579	14,31529577	5,81110073	16,86992106	16,98147586	22,12682268	76,56557	92,0195014	0	1	1	0	0,67	16,41	1,515342846	291,9641578
410305	Boa Vista Da Aparecida	23	0	7911	30,87	476,92007	2,29563916	2,086897942	9,882792303	5,81110073	20,29650471	16,98147575	80,43322571	76,56556859	0	1	1	0	0,67	16,41	1,515342846	291,9641578
410305	Boa Vista Da Aparecida	24	0	7911	30,87	476,92007	3,678417651	2,295638644	9,153482256	9,882792303	20,79182671	20,29650498	79,53406571	80,43322431	0	1	1	0	0,67	16,41	1,515342846	291,9641578
410305	Boa Vista Da Aparecida	25	0	7911	30,87	476,92007	7,925231929	3,67841709	13,40284625	9,153482257	20,05736971	20,79182651	89,67633143	79,53406568	0	1	1	0	0,67	16,41	1,515342846	291,9641578
410305	Boa Vista Da Aparecida	26	0	7911	30,87	476,92007	5,6056934	7,925231944	11,96859759	13,40284625	22,54214329	20,05736972	81,37333857	89,67633138	0	1	1	0	0,67	16,41	1,515342846	291,9641578
410305	Boa Vista Da Aparecida	27	1	7911	30,87	476,92007	11,34869408	5,605693543	14,37422527	11,96859759	21,14263029	22,54214333	88,91473143	81,37333778	0	1	1	0	0,67	16,41	1,515342846	291,9641578
410305	Boa Vista Da Aparecida	28	1	7911	30,87	476,92007	3,428811073	11,34869366	11,35691366	14,37422527	20,72376886	21,14263043	84,06468	88,91473128	0	1	1	0	0,67	16,41	1,515342846	291,9641578
410305	Boa Vista Da Aparecida	29	3	7911	30,87	476,92007	3,171260071	3,428811044	7,92764592	11,35691366	18,91128343	20,72376866	76,37662143	84,06467954	0	1	1	0	0,67	16,41	1,515342846	291,9641578
410305	Boa Vista Da Aparecida	30	2	7911	30,87	476,92007	5,903960223	3,171259924	11,09222845	7,92764592	18,21655714	18,9112833	87,68779	76,3766222	0	1	1	0	0,67	16,41	1,515342846	291,9641578
410305	Boa Vista Da Aparecida	31	13	7911	30,87	476,92007	4,769103946	5,903960806	13,54836545	11,09222845	25,47103957	18,21655707	77,73868857	87,68779116	0	1	1	0	0,67	16,41	1,515342846	291,9641578
410305	Boa Vista Da Aparecida	32	4	7911	30,87	476,92007	0,260362903	4,76910458	11,04503127	13,54836545	24,09470929	25,47103963	73,84390714	77,73868772	0	1	1	0	0,67	16,41	1,515342846	291,9641578
410305	Boa Vista Da Aparecida	33	6	7911	30,87	476,92007	12,20033745	0,260362868	12,73799241	11,04503127	21,65122329	24,09470934	81,51223286	73,84390871	0	1	1	0	0,67	16,41	1,515342846	291,9641578
410305	Boa Vista Da Aparecida	34	5	7911	30,87	476,92007	1,593683443	12,20033688	12,94991669	12,73799241	24,50116071	21,65122339	74,32431714	81,51223189	0	1	1	0	0,67	16,41	1,515342846	291,9641578
410305	Boa Vista Da Aparecida	35	4	7911	30,87	476,92007	8,756466137	1,593683455	16,48172331	12,94991669	28,55618886	24,50116066	73,35624571	74,32431549	0	1	1	0	0,67	16,41	1,515342846	291,9641578
410305	Boa Vista Da Aparecida	36	0	7911	30,87	476,92007	9,036334143	8,756465896	14,01025517	16,48172331	20,998648	28,55618878	90,46496286	73,35624638	0	1	1	0	0,67	16,41	1,515342846	291,9641578
410305	Boa Vista Da Aparecida	37	2	7911	30,87	476,92007	4,824615471	9,036334681	15,45222414	14,01025517	25,39719186	20,99864804	78,24222	90,46496283	0	1	1	0	0,67	16,41	1,515342846	291,9641578
410305	Boa Vista Da Aparecida	38	0	7911	30,87	476,92007	10,29680451	4,824615614	12,27501322	15,45222414	24,03536558	25,39719192	75,18785135	78,24222141	0	1	1	0	0,67	16,41	1,515342846	291,9641578
410310	Bocai�va Do Sul	14	0	10987	13,3	958,198719	1,9912041	2,937986351	16,36889527	16,12520281	26,30077671	25,34183178	76,53021	80,64607659	0	1	1	0	0,64	10,69	1,202163895	1827,630522
410310	Bocai�va Do Sul	15	0	10987	13,3	958,198719	2,458488757	1,991204157	14,49509221	16,36889527	23,73481843	26,30077668	80,16528857	76,53020952	0	1	1	0	0,64	10,69	1,202163895	1827,630522
410310	Bocai�va Do Sul	16	0	10987	13,3	958,198719	1,556352277	2,458488858	13,97948638	14,4950922	21,99700914	23,73481857	81,08849571	80,16528867	0	1	1	0	0,64	10,69	1,202163895	1827,630522
410310	Bocai�va Do Sul	17	0	10987	13,3	958,198719	0,904037463	1,556352262	13,87077917	13,97948638	22,25668571	21,99700929	78,98759571	81,08849803	0	1	1	0	0,64	10,69	1,202163895	1827,630522
410310	Bocai�va Do Sul	18	0	10987	13,3	958,198719	4,879217659	0,904037525	12,79367298	13,87077917	22,61514571	22,25668566	80,41358571	78,98759527	0	1	1	0	0,64	10,69	1,202163895	1827,630522
410310	Bocai�va Do Sul	19	0	10987	13,3	958,198719	1,67952772	4,879216821	12,87754723	12,79367298	22,649225	22,61514584	79,03155	80,41358506	0	1	1	0	0,64	10,69	1,202163895	1827,630522
410310	Bocai�va Do Sul	20	0	10987	13,3	958,198719	0,217995089	1,679527673	11,19198457	12,87754723	22,63690443	22,64922508	78,23756429	79,03155045	0	1	1	0	0,64	10,69	1,202163895	1827,630522
410310	Bocai�va Do Sul	21	0	10987	13,3	958,198719	2,253089864	0,217995105	13,13926546	11,19198457	19,28515971	22,63690451	89,46578857	78,23756357	0	1	1	0	0,64	10,69	1,202163895	1827,630522
410310	Bocai�va Do Sul	22	0	10987	13,3	958,198719	0,506917709	2,253089726	4,334021154	13,13926546	18,30348657	19,28515962	67,71544429	89,46578752	0	1	1	0	0,64	10,69	1,202163895	1827,630522
410310	Bocai�va Do Sul	23	0	10987	13,3	958,198719	3,529668984	0,506917782	9,511556656	4,334021154	18,10285757	18,30348654	84,07412429	67,7154435	0	1	1	0	0,64	10,69	1,202163895	1827,630522
410310	Bocai�va Do Sul	24	0	10987	13,3	958,198719	2,238945801	3,529669312	7,891483124	9,511556655	18,898718	18,10285765	79,87480286	84,07412642	0	1	1	0	0,64	10,69	1,202163895	1827,630522
410310	Bocai�va Do Sul	25	0	10987	13,3	958,198719	4,250971099	2,238946161	10,37384355	7,891483124	18,347222	18,89871799	86,62101429	79,87480247	0	1	1	0	0,64	10,69	1,202163895	1827,630522
410310	Bocai�va Do Sul	26	0	10987	13,3	958,198719	4,185011814	4,250970836	10,65164412	10,37384355	19,470927	18,34722211	86,84017429	86,62101615	0	1	1	0	0,64	10,69	1,202163895	1827,630522
410310	Bocai�va Do Sul	27	0	10987	13,3	958,198719	11,58387383	4,185011451	11,93092066	10,65164412	18,70672614	19,47092692	89,34540857	86,84017455	0	1	1	0	0,64	10,69	1,202163895	1827,630522
410310	Bocai�va Do Sul	28	0	10987	13,3	958,198719	5,170605867	11,58387398	9,967847249	11,93092066	18,14518714	18,70672609	83,30424143	89,3454078	0	1	1	0	0,64	10,69	1,202163895	1827,630522
410310	Bocai�va Do Sul	29	0	10987	13,3	958,198719	10,48638	5,170605137	9,526754051	9,967847247	15,321525	18,14518711	89,03833857	83,30424183	0	1	1	0	0,64	10,69	1,202163895	1827,630522
410310	Bocai�va Do Sul	30	0	10987	13,3	958,198719	14,39126957	10,48637986	10,77574696	9,52675405	14,59354243	15,32152484	95,34382714	89,03833592	0	1	1	0	0,64	10,69	1,202163895	1827,630522
410310	Bocai�va Do Sul	31	3	10987	13,3	958,198719	1,364757681	14,39126804	11,08629286	10,77574696	21,76351343	14,59354262	77,71157857	95,34382764	0	1	1	0	0,64	10,69	1,202163895	1827,630522
410310	Bocai�va Do Sul	32	2	10987	13,3	958,198719	0,08300916	1,364757593	9,585291523	11,08629286	20,87908286	21,7635135	75,05506429	77,71157891	0	1	1	0	0,64	10,69	1,202163895	1827,630522
410310	Bocai�va Do Sul	33	3	10987	13,3	958,198719	6,370940201	0,083009159	11,1250698	9,585291521	18,83734086	20,8790827	83,42833286	75,05506424	0	1	1	0	0,64	10,69	1,202163895	1827,630522
410310	Bocai�va Do Sul	34	1	10987	13,3	958,198719	1,422494057	6,370940196	11,00347935	11,1250698	20,05851414	18,83734091	81,45371714	83,42833286	0	1	1	0	0,64	10,69	1,202163895	1827,630522
410310	Bocai�va Do Sul	35	0	10987	13,3	958,198719	2,529544779	1,422494243	13,65078264	11,00347935	24,57935371	20,05851433	76,10807286	81,4537184	0	1	1	0	0,64	10,69	1,202163895	1827,630522
410310	Bocai�va Do Sul	36	0	10987	13,3	958,198719	13,73813416	2,529544898	13,66704033	13,65078264	19,13834371	24,5793537	93,06762143	76,10807652	0	1	1	0	0,64	10,69	1,202163895	1827,630522
410310	Bocai�va Do Sul	37	0	10987	13,3	958,198719	5,0579633	13,73813533	13,50714363	13,66704032	21,01409771	19,13834373	86,04399	93,06762283	0	1	1	0	0,64	10,69	1,202163895	1827,630522
410310	Bocai�va Do Sul	38	0	10987	13,3	958,198719	11,38681327	5,05796278	11,96280236	13,50714363	20,08060101	21,01409773	84,91849812	86,04398995	0	1	1	0	0,64	10,69	1,202163895	1827,630522
410315	Bom Jesus Do Sul	14	0	3796	21,82	559,487727	3,616555071	0,532995075	15,80036868	17,83618764	28,376293	30,91076297	71,80475857	69,35981879	0	0	1	0	0,697	18,28	0,515995872	133,4613534
410315	Bom Jesus Do Sul	15	0	3796	21,82	559,487727	0,028847479	3,616555318	14,69463697	15,80036868	29,56000429	28,37629311	63,26307286	71,80475765	0	0	1	0	0,697	18,28	0,515995872	133,4613534
410315	Bom Jesus Do Sul	16	0	3796	21,82	559,487727	6,564450856	0,02884748	14,34721628	14,69463697	25,46809471	29,56000424	76,28098286	63,26307217	0	0	1	0	0,697	18,28	0,515995872	133,4613534
410315	Bom Jesus Do Sul	17	0	3796	21,82	559,487727	0,154806359	6,564451548	13,79483113	14,34721627	27,06728171	25,46809466	69,54579	76,28098056	0	0	1	0	0,697	18,28	0,515995872	133,4613534
410315	Bom Jesus Do Sul	18	0	3796	21,82	559,487727	3,195543181	0,154806362	12,19303189	13,79483113	23,44510514	27,06728167	77,38538714	69,54579174	0	0	1	0	0,697	18,28	0,515995872	133,4613534
410315	Bom Jesus Do Sul	19	0	3796	21,82	559,487727	15,04901895	3,195542639	12,21664923	12,19303189	23,70617771	23,44510497	81,40995429	77,38538818	0	0	1	0	0,697	18,28	0,515995872	133,4613534
410315	Bom Jesus Do Sul	20	0	3796	21,82	559,487727	0,039932146	15,04901902	12,44006444	12,21664923	25,292646	23,70617765	74,81015571	81,40995208	0	0	1	0	0,697	18,28	0,515995872	133,4613534
410315	Bom Jesus Do Sul	21	0	3796	21,82	559,487727	15,80978357	0,039932148	15,6279879	12,44006444	20,69622543	25,29264601	93,06502286	74,81015321	0	0	1	0	0,697	18,28	0,515995872	133,4613534
410315	Bom Jesus Do Sul	22	0	3796	21,82	559,487727	2,888218897	15,80978408	4,385018279	15,6279879	15,45247043	20,69622564	77,92075857	93,06502317	0	0	1	0	0,697	18,28	0,515995872	133,4613534
410315	Bom Jesus Do Sul	23	0	3796	21,82	559,487727	0,667846041	2,888219465	8,018540996	4,385018278	19,05205329	15,45247033	80,60645714	77,92075632	0	0	1	0	0,697	18,28	0,515995872	133,4613534
410315	Bom Jesus Do Sul	24	0	3796	21,82	559,487727	5,394409454	0,667845995	7,674944036	8,018540995	19,244317	19,05205342	81,91510857	80,60645698	0	0	1	0	0,697	18,28	0,515995872	133,4613534
410315	Bom Jesus Do Sul	25	0	3796	21,82	559,487727	6,677297009	5,394409277	11,95801696	7,674944035	18,79970671	19,24431703	89,76963143	81,91510908	0	0	1	0	0,697	18,28	0,515995872	133,4613534
410315	Bom Jesus Do Sul	26	1	3796	21,82	559,487727	4,2000669	6,677296707	9,311036947	11,95801696	21,18297329	18,7997067	77,45586857	89,76963149	0	0	1	0	0,697	18,28	0,515995872	133,4613534
410315	Bom Jesus Do Sul	27	0	3796	21,82	559,487727	7,890521429	4,200066882	13,13226512	9,311036947	19,73550643	21,18297337	89,73995571	77,4558685	0	0	1	0	0,697	18,28	0,515995872	133,4613534
410315	Bom Jesus Do Sul	28	0	3796	21,82	559,487727	6,020732914	7,890521409	9,34043484	13,13226512	18,74028971	19,73550658	85,15172	89,73995709	0	0	1	0	0,697	18,28	0,515995872	133,4613534
410315	Bom Jesus Do Sul	29	1	3796	21,82	559,487727	2,385177909	6,020732153	5,406203487	9,34043484	17,64041029	18,74028957	75,62092429	85,15171855	0	0	1	0	0,697	18,28	0,515995872	133,4613534
410315	Bom Jesus Do Sul	30	3	3796	21,82	559,487727	7,006917989	2,385177594	8,856055507	5,406203487	16,90141257	17,64041021	86,91315143	75,62092307	0	0	1	0	0,697	18,28	0,515995872	133,4613534
410315	Bom Jesus Do Sul	31	1	3796	21,82	559,487727	6,334515037	7,006917723	12,08630781	8,856055506	23,36954957	16,90141241	81,29913714	86,91315213	0	0	1	0	0,697	18,28	0,515995872	133,4613534
410315	Bom Jesus Do Sul	32	0	3796	21,82	559,487727	0,52856492	6,334514471	9,50681306	12,08630781	23,14430986	23,36954957	75,68334286	81,29913721	0	0	1	0	0,697	18,28	0,515995872	133,4613534
410315	Bom Jesus Do Sul	33	0	3796	21,82	559,487727	10,37817745	0,528564858	11,80307462	9,50681306	21,00691243	23,14430991	80,96704143	75,68334275	0	0	1	0	0,697	18,28	0,515995872	133,4613534
410315	Bom Jesus Do Sul	34	0	3796	21,82	559,487727	1,273803156	10,37817755	11,81898344	11,80307462	23,59355843	21,00691242	74,96016286	80,96703997	0	0	1	0	0,697	18,28	0,515995872	133,4613534
410315	Bom Jesus Do Sul	35	0	3796	21,82	559,487727	8,239192974	1,273803196	14,90887114	11,81898344	27,68072229	23,59355841	73,96624143	74,9601631	0	0	1	0	0,697	18,28	0,515995872	133,4613534
410315	Bom Jesus Do Sul	36	0	3796	21,82	559,487727	12,31436657	8,239193185	12,06607097	14,90887114	18,77494771	27,68072222	91,33465857	73,96623945	0	0	1	0	0,697	18,28	0,515995872	133,4613534
410315	Bom Jesus Do Sul	37	0	3796	21,82	559,487727	5,997982916	12,31436691	13,49918269	12,06607097	23,46103671	18,7749476	80,88325429	91,33465967	0	0	1	0	0,697	18,28	0,515995872	133,4613534
410315	Bom Jesus Do Sul	38	0	3796	21,82	559,487727	6,345361247	5,997982479	10,82676344	13,49918269	22,00749504	23,46103676	77,65903978	80,88325558	0	0	1	0	0,697	18,28	0,515995872	133,4613534
410320	Bom Sucesso	14	0	6561	20,33	563,187974	1,592131436	1,618993409	18,8390964	19,40069384	30,96282971	31,50811596	72,45793143	70,61729	0	0	1	0	0,686	4,52	1,797214318	1214,004308
410320	Bom Sucesso	15	0	6561	20,33	563,187974	0,35213169	1,5921315	17,31737406	18,8390964	29,82645786	30,96282963	67,77125571	72,45793242	0	0	1	0	0,686	4,52	1,797214318	1214,004308
410320	Bom Sucesso	16	0	6561	20,33	563,187974	0,973425749	0,352131737	16,52330586	17,31737405	29,02580771	29,82645798	67,40723143	67,77125571	0	0	1	0	0,686	4,52	1,797214318	1214,004308
410320	Bom Sucesso	17	0	6561	20,33	563,187974	0,666319991	0,973425822	15,8770942	16,52330586	29,20411643	29,02580776	63,81031	67,40723019	0	0	1	0	0,686	4,52	1,797214318	1214,004308
410320	Bom Sucesso	18	0	6561	20,33	563,187974	3,46945795	0,666320021	15,32726	15,8770942	25,55537214	29,20411639	81,22946857	63,81031056	0	0	1	0	0,686	4,52	1,797214318	1214,004308
410320	Bom Sucesso	19	0	6561	20,33	563,187974	6,811481093	3,469458268	15,41986577	15,32726	26,74613971	25,55537214	76,97098286	81,22946904	0	0	1	0	0,686	4,52	1,797214318	1214,004308
410320	Bom Sucesso	20	0	6561	20,33	563,187974	0,061777946	6,811481601	13,98881048	15,41986577	26,89964957	26,74613972	70,21688714	76,9709853	0	0	1	0	0,686	4,52	1,797214318	1214,004308
410320	Bom Sucesso	21	0	6561	20,33	563,187974	8,507091286	0,061777948	17,25299023	13,98881048	24,93038257	26,8996498	85,63896714	70,21688864	0	0	1	0	0,686	4,52	1,797214318	1214,004308
410320	Bom Sucesso	22	0	6561	20,33	563,187974	0,810069886	8,507091734	7,729731876	17,25299023	19,78060543	24,93038244	72,22484714	85,63896747	0	0	1	0	0,686	4,52	1,797214318	1214,004308
410320	Bom Sucesso	23	0	6561	20,33	563,187974	4,366655899	0,810069768	12,37741468	7,729731877	21,47758157	19,78060536	79,20860714	72,22484469	0	0	1	0	0,686	4,52	1,797214318	1214,004308
410320	Bom Sucesso	24	0	6561	20,33	563,187974	2,627396657	4,36665542	10,29811197	12,37741468	21,76358671	21,47758165	76,62865857	79,20860605	0	0	1	0	0,686	4,52	1,797214318	1214,004308
410320	Bom Sucesso	25	0	6561	20,33	563,187974	4,943790474	2,627396997	14,41274266	10,29811197	21,77901743	21,76358679	85,54764286	76,62865977	0	0	1	0	0,686	4,52	1,797214318	1214,004308
410320	Bom Sucesso	26	0	6561	20,33	563,187974	7,265173914	4,943789863	14,96577185	14,41274266	23,31710643	21,77901762	88,52658714	85,54764222	0	0	1	0	0,686	4,52	1,797214318	1214,004308
410320	Bom Sucesso	27	0	6561	20,33	563,187974	13,21433806	7,265173087	15,28435106	14,96577185	22,83309643	23,31710676	84,94373429	88,52658844	0	0	1	0	0,686	4,52	1,797214318	1214,004308
410320	Bom Sucesso	28	1	6561	20,33	563,187974	2,149550797	13,2143373	12,49828146	15,28435106	23,25570157	22,8330964	79,36627	84,94373407	0	0	1	0	0,686	4,52	1,797214318	1214,004308
410320	Bom Sucesso	29	0	6561	20,33	563,187974	5,835807329	2,149550469	12,18906589	12,49828146	20,53577014	23,25570162	81,12505857	79,36627149	0	0	1	0	0,686	4,52	1,797214318	1214,004308
410320	Bom Sucesso	30	0	6561	20,33	563,187974	6,610992467	5,835808403	14,2816134	12,18906589	21,47158386	20,53577005	88,41576714	81,12505803	0	0	1	0	0,686	4,52	1,797214318	1214,004308
410320	Bom Sucesso	31	1	6561	20,33	563,187974	1,423376507	6,610992626	15,58945086	14,28161339	26,96095943	21,47158389	72,53048286	88,41576626	0	0	1	0	0,686	4,52	1,797214318	1214,004308
410320	Bom Sucesso	32	0	6561	20,33	563,187974	0,014177073	1,423376565	12,53319271	15,58945086	25,027459	26,96095951	68,88297429	72,53048241	0	0	1	0	0,686	4,52	1,797214318	1214,004308
410320	Bom Sucesso	33	0	6561	20,33	563,187974	10,53403334	0,014177074	13,9120208	12,53319271	22,06242971	25,02745888	81,90947	68,88297604	0	0	1	0	0,686	4,52	1,797214318	1214,004308
410320	Bom Sucesso	34	2	6561	20,33	563,187974	0,417786649	10,53403323	13,67946672	13,9120208	24,550176	22,0624297	74,39307	81,90946846	0	0	1	0	0,686	4,52	1,797214318	1214,004308
410320	Bom Sucesso	35	1	6561	20,33	563,187974	8,94414943	0,417786752	17,7826778	13,67946672	28,77107771	24,55017593	72,26915571	74,39306855	0	0	1	0	0,686	4,52	1,797214318	1214,004308
410320	Bom Sucesso	36	6	6561	20,33	563,187974	9,633977143	8,944149464	17,21834279	17,7826778	25,76806557	28,77107761	86,78667857	72,26915619	0	0	1	0	0,686	4,52	1,797214318	1214,004308
410320	Bom Sucesso	37	3	6561	20,33	563,187974	1,825388807	9,633977346	17,79491268	17,21834279	28,181527	25,76806549	74,02855429	86,78667628	0	0	1	0	0,686	4,52	1,797214318	1214,004308
410320	Bom Sucesso	38	0	6561	20,33	563,187974	8,002552157	1,825388673	14,58375626	17,79491268	25,38158096	28,18152693	75,71897691	74,02855573	0	0	1	0	0,686	4,52	1,797214318	1214,004308
410322	Bom Sucesso Do Sul	14	0	3293	16,81	555,25751	2,524429069	0,697044238	15,96542452	17,46757328	28,16792943	30,03647675	72,57314571	71,43524025	0	0	1	0	0,742	12,35	0,975609756	265,7401106
410322	Bom Sucesso Do Sul	15	0	3293	16,81	555,25751	0,036007541	2,524428604	14,69014891	15,96542452	28,71849686	28,1679293	65,71122	72,57314703	0	0	1	0	0,742	12,35	0,975609756	265,7401106
410322	Bom Sucesso Do Sul	16	0	3293	16,81	555,25751	7,019043161	0,03600754	14,13091882	14,69014891	24,97298414	28,71849712	77,36921143	65,71121979	0	0	1	0	0,742	12,35	0,975609756	265,7401106
410322	Bom Sucesso Do Sul	17	0	3293	16,81	555,25751	0,14973417	7,019043706	13,78796028	14,13091882	26,56731957	24,97298414	70,10863571	77,36920942	0	0	1	0	0,742	12,35	0,975609756	265,7401106
410322	Bom Sucesso Do Sul	18	0	3293	16,81	555,25751	3,099688114	0,149734177	12,27011432	13,78796028	23,03790571	26,56731952	78,94059143	70,1086353	0	0	1	0	0,742	12,35	0,975609756	265,7401106
410322	Bom Sucesso Do Sul	19	0	3293	16,81	555,25751	13,21017595	3,099688061	12,08307994	12,27011432	23,44050743	23,03790553	81,51119714	78,94059274	0	0	1	0	0,742	12,35	0,975609756	265,7401106
410322	Bom Sucesso Do Sul	20	0	3293	16,81	555,25751	0,083314807	13,21017724	12,05095454	12,08307994	24,72398071	23,44050753	75,77789857	81,51119763	0	0	1	0	0,742	12,35	0,975609756	265,7401106
410322	Bom Sucesso Do Sul	21	0	3293	16,81	555,25751	13,62629343	0,08331481	15,42719658	12,05095454	20,41197071	24,7239807	92,88254	75,7778986	0	0	1	0	0,742	12,35	0,975609756	265,7401106
410322	Bom Sucesso Do Sul	22	0	3293	16,81	555,25751	2,80597066	13,62629302	4,40201094	15,42719658	15,750114	20,41197088	77,24648429	92,88254184	0	0	1	0	0,742	12,35	0,975609756	265,7401106
410322	Bom Sucesso Do Sul	23	0	3293	16,81	555,25751	0,841283514	2,805970484	8,409448359	4,402010938	18,97047214	15,75011415	81,01266571	77,24648462	0	0	1	0	0,742	12,35	0,975609756	265,7401106
410322	Bom Sucesso Do Sul	24	0	3293	16,81	555,25751	5,391932013	0,841283552	7,719890866	8,409448358	19,06587986	18,97047204	81,75863714	81,01266511	0	0	1	0	0,742	12,35	0,975609756	265,7401106
410322	Bom Sucesso Do Sul	25	0	3293	16,81	555,25751	5,960112227	5,391932393	11,99477439	7,719890866	18,89671357	19,06587973	89,87981429	81,75863662	0	0	1	0	0,742	12,35	0,975609756	265,7401106
410322	Bom Sucesso Do Sul	26	0	3293	16,81	555,25751	5,196849609	5,960112444	9,565898196	11,99477438	21,01448686	18,89671344	78,86887	89,87981542	0	0	1	0	0,742	12,35	0,975609756	265,7401106
410322	Bom Sucesso Do Sul	27	0	3293	16,81	555,25751	9,29509	5,196849801	13,20170815	9,565898195	19,55232	21,01448678	90,36525571	78,86887253	0	0	1	0	0,742	12,35	0,975609756	265,7401106
410322	Bom Sucesso Do Sul	28	0	3293	16,81	555,25751	5,7011787	9,295089681	9,77318666	13,20170815	18,97328957	19,55231989	85,10510571	90,36525572	0	0	1	0	0,742	12,35	0,975609756	265,7401106
410322	Bom Sucesso Do Sul	29	0	3293	16,81	555,25751	3,008692913	5,701178115	5,983652984	9,77318666	17,44471514	18,97328961	78,11769286	85,10510494	0	0	1	0	0,742	12,35	0,975609756	265,7401106
410322	Bom Sucesso Do Sul	30	0	3293	16,81	555,25751	8,750793057	3,008693771	9,55022379	5,983652983	16,95040243	17,44471514	88,51585857	78,1176925	0	0	1	0	0,742	12,35	0,975609756	265,7401106
410322	Bom Sucesso Do Sul	31	0	3293	16,81	555,25751	5,905712787	8,750792745	12,13807363	9,550223791	23,50613043	16,95040238	80,69845571	88,51585901	0	0	1	0	0,742	12,35	0,975609756	265,7401106
410322	Bom Sucesso Do Sul	32	0	3293	16,81	555,25751	0,409347903	5,905712875	9,621801649	12,13807363	22,96243986	23,50613034	75,79782	80,69845425	0	0	1	0	0,742	12,35	0,975609756	265,7401106
410322	Bom Sucesso Do Sul	33	1	3293	16,81	555,25751	11,16754435	0,409347883	11,6355168	9,621801646	20,66662643	22,96243991	82,06889714	75,79781982	0	0	1	0	0,742	12,35	0,975609756	265,7401106
410322	Bom Sucesso Do Sul	34	0	3293	16,81	555,25751	0,762965331	11,16754415	11,36041982	11,6355168	22,91594143	20,66662634	76,25537714	82,06889876	0	0	1	0	0,742	12,35	0,975609756	265,7401106
410322	Bom Sucesso Do Sul	35	0	3293	16,81	555,25751	8,797971359	0,762965155	14,75761665	11,36041982	27,06590614	22,91594142	75,16335714	76,25537732	0	0	1	0	0,742	12,35	0,975609756	265,7401106
410322	Bom Sucesso Do Sul	36	0	3293	16,81	555,25751	13,92032843	8,797971866	12,90434623	14,75761665	19,514595	27,06590633	92,62209714	75,16335712	0	0	1	0	0,742	12,35	0,975609756	265,7401106
410322	Bom Sucesso Do Sul	37	0	3293	16,81	555,25751	6,229927871	13,9203291	13,9951652	12,90434623	23,67347457	19,51459482	81,29462143	92,62209849	0	0	1	0	0,742	12,35	0,975609756	265,7401106
410322	Bom Sucesso Do Sul	38	0	3293	16,81	555,25751	7,244470766	6,229927249	10,73404748	13,9951652	22,02162919	23,67347452	78,68517803	81,29462112	0	0	1	0	0,742	12,35	0,975609756	265,7401106
410330	Borraz�polis	14	0	7878	23,56	645,239151	1,641866144	1,572188103	18,37934619	19,00137392	30,79540457	31,30607117	74,50633	72,65494699	0	0	1	0	0,717	6,09	1,578627808	386,3155285
410330	Borraz�polis	15	0	7878	23,56	645,239151	0,250319711	1,641866146	16,70078483	18,37934618	29,60973971	30,7954043	70,86646143	74,50632912	0	0	1	0	0,717	6,09	1,578627808	386,3155285
410330	Borraz�polis	16	0	7878	23,56	645,239151	0,88892398	0,250319747	15,87679286	16,70078483	28,52300486	29,60973967	71,26323714	70,86646189	0	0	1	0	0,717	6,09	1,578627808	386,3155285
410330	Borraz�polis	17	0	7878	23,56	645,239151	0,638376949	0,888923971	15,17050724	15,87679286	28,96191157	28,52300474	67,78531714	71,26323609	0	0	1	0	0,717	6,09	1,578627808	386,3155285
410330	Borraz�polis	18	0	7878	23,56	645,239151	4,237517914	0,638376952	14,77958006	15,17050724	25,28533714	28,96191155	83,19784571	67,78531811	0	0	1	0	0,717	6,09	1,578627808	386,3155285
410330	Borraz�polis	19	0	7878	23,56	645,239151	6,114732193	4,237517654	15,00969863	14,77958006	26,378938	25,28533732	79,37363857	83,19784534	0	0	1	0	0,717	6,09	1,578627808	386,3155285
410330	Borraz�polis	20	0	7878	23,56	645,239151	0,062985824	6,114732208	13,21982224	15,00969863	26,489034	26,37893811	73,78691286	79,37363927	0	0	1	0	0,717	6,09	1,578627808	386,3155285
410330	Borraz�polis	21	0	7878	23,56	645,239151	9,342977857	0,062985827	16,92080008	13,21982224	24,34950829	26,48903411	87,44679	73,78691111	0	0	1	0	0,717	6,09	1,578627808	386,3155285
410330	Borraz�polis	22	0	7878	23,56	645,239151	0,742552317	9,342978028	7,130155314	16,92080008	19,69588829	24,34950812	73,92710571	87,44679018	0	0	1	0	0,717	6,09	1,578627808	386,3155285
410330	Borraz�polis	23	0	7878	23,56	645,239151	4,252463699	0,74255229	11,81456388	7,130155315	21,19163943	19,69588832	81,54484143	73,9271065	0	0	1	0	0,717	6,09	1,578627808	386,3155285
410330	Borraz�polis	24	0	7878	23,56	645,239151	2,463909489	4,252464452	9,697547926	11,81456388	21,50583629	21,19163922	79,13284143	81,54484214	0	0	1	0	0,717	6,09	1,578627808	386,3155285
410330	Borraz�polis	25	0	7878	23,56	645,239151	4,911425816	2,463908912	14,04046841	9,697547924	21,48516414	21,5058362	87,43686	79,13284133	0	0	1	0	0,717	6,09	1,578627808	386,3155285
410330	Borraz�polis	26	0	7878	23,56	645,239151	7,486051571	4,911425462	14,51452217	14,04046841	23,19376529	21,48516422	89,69726286	87,43685823	0	0	1	0	0,717	6,09	1,578627808	386,3155285
410330	Borraz�polis	27	0	7878	23,56	645,239151	14,16657725	7,48605153	14,94200157	14,51452217	22,42091871	23,1937653	87,08447857	89,69726255	0	0	1	0	0,717	6,09	1,578627808	386,3155285
410330	Borraz�polis	28	0	7878	23,56	645,239151	2,5641587	14,16657642	12,16498455	14,94200157	23,02932986	22,42091852	81,19334286	87,08447795	0	0	1	0	0,717	6,09	1,578627808	386,3155285
410330	Borraz�polis	29	0	7878	23,56	645,239151	6,063148909	2,564159307	11,74326187	12,16498455	20,15865086	23,02932996	83,01607143	81,19334201	0	0	1	0	0,717	6,09	1,578627808	386,3155285
410330	Borraz�polis	30	0	7878	23,56	645,239151	7,746566964	6,063148332	14,22607196	11,74326187	20,98878357	20,15865092	89,62386143	83,01607045	0	0	1	0	0,717	6,09	1,578627808	386,3155285
410330	Borraz�polis	31	0	7878	23,56	645,239151	1,668439643	7,746566261	14,86959001	14,22607196	26,61966443	20,98878347	75,44773429	89,62386237	0	0	1	0	0,717	6,09	1,578627808	386,3155285
410330	Borraz�polis	32	1	7878	23,56	645,239151	0,01896669	1,66843959	12,06953652	14,86959001	24,80441271	26,61966425	71,86443286	75,44773399	0	0	1	0	0,717	6,09	1,578627808	386,3155285
410330	Borraz�polis	33	0	7878	23,56	645,239151	10,24768184	0,018966695	13,44077157	12,06953652	21,96657114	24,8044125	83,03503857	71,86443296	0	0	1	0	0,717	6,09	1,578627808	386,3155285
410330	Borraz�polis	34	0	7878	23,56	645,239151	0,424460894	10,24768235	13,11917104	13,44077157	24,25061957	21,96657118	76,86878714	83,03504068	0	0	1	0	0,717	6,09	1,578627808	386,3155285
410330	Borraz�polis	35	0	7878	23,56	645,239151	9,640387211	0,42446093	16,91055484	13,11917104	28,41480186	24,25061961	75,10403286	76,86878666	0	0	1	0	0,717	6,09	1,578627808	386,3155285
410330	Borraz�polis	36	0	7878	23,56	645,239151	10,25335507	9,64038755	17,24074031	16,91055484	25,33896929	28,41480186	87,77681857	75,104032	0	0	1	0	0,717	6,09	1,578627808	386,3155285
410330	Borraz�polis	37	0	7878	23,56	645,239151	2,020687184	10,25335567	17,52692387	17,24074031	27,84117114	25,33896925	76,39358857	87,77681921	0	0	1	0	0,717	6,09	1,578627808	386,3155285
410330	Borraz�polis	38	0	7878	23,56	645,239151	9,058336535	2,02068714	14,3538024	17,52692387	25,33812858	27,84117127	76,60406011	76,39358896	0	0	1	0	0,717	6,09	1,578627808	386,3155285
410335	Braganey	14	0	5735	16,7	651,783245	2,472361339	0,989827723	17,27985153	18,34895304	29,90828943	31,20780775	70,98876857	68,94743087	0	0	1	0	0,701	11,99	0,483169593	699,5916566
410335	Braganey	15	0	5735	16,7	651,783245	0,152340154	2,472361081	16,03530324	17,27985153	29,88218314	29,90828954	64,42116286	70,98877125	0	0	1	0	0,701	11,99	0,483169593	699,5916566
410335	Braganey	16	0	5735	16,7	651,783245	3,208938771	0,152340149	15,31406362	16,03530324	27,64768743	29,88218313	70,12309857	64,42116021	0	0	1	0	0,701	11,99	0,483169593	699,5916566
410335	Braganey	17	0	5735	16,7	651,783245	0,117123703	3,208939088	14,64063204	15,31406361	28,42811729	27,64768732	65,03243143	70,12309838	0	0	1	0	0,701	11,99	0,483169593	699,5916566
410335	Braganey	18	0	5735	16,7	651,783245	6,780598564	0,117123709	13,93245736	14,64063204	24,464655	28,42811727	79,69437143	65,03243115	0	0	1	0	0,701	11,99	0,483169593	699,5916566
410335	Braganey	19	0	5735	16,7	651,783245	10,25190626	6,780598214	13,96548157	13,93245736	24,96725386	24,46465506	78,11778	79,69437197	0	0	1	0	0,701	11,99	0,483169593	699,5916566
410335	Braganey	20	0	5735	16,7	651,783245	0,102654744	10,25190652	13,18855687	13,96548157	26,56983643	24,96725393	70,14873857	78,11777983	0	0	1	0	0,701	11,99	0,483169593	699,5916566
410335	Braganey	21	0	5735	16,7	651,783245	13,03221157	0,102654741	16,54144813	13,18855687	22,38808171	26,56983634	90,14944857	70,14873844	0	0	1	0	0,701	11,99	0,483169593	699,5916566
410335	Braganey	22	0	5735	16,7	651,783245	1,464088309	13,03221091	5,551800861	16,54144813	17,14442329	22,38808163	74,79679429	90,14944764	0	0	1	0	0,701	11,99	0,483169593	699,5916566
410335	Braganey	23	0	5735	16,7	651,783245	3,053914903	1,464088262	10,03128239	5,551800861	20,22654986	17,14442336	78,82902714	74,79679659	0	0	1	0	0,701	11,99	0,483169593	699,5916566
410335	Braganey	24	0	5735	16,7	651,783245	2,980890507	3,053915604	8,944520989	10,03128239	20,83123057	20,22654987	76,61851571	78,82902475	0	0	1	0	0,701	11,99	0,483169593	699,5916566
410335	Braganey	25	1	5735	16,7	651,783245	8,078752361	2,980891171	13,32013098	8,944520988	20,27768957	20,83123062	87,83574286	76,61851461	0	0	1	0	0,701	11,99	0,483169593	699,5916566
410335	Braganey	26	0	5735	16,7	651,783245	6,949454929	8,078752864	12,97657011	13,32013098	22,79750086	20,27768964	82,63556286	87,83574533	0	0	1	0	0,701	11,99	0,483169593	699,5916566
410335	Braganey	27	0	5735	16,7	651,783245	14,18122057	6,949454161	14,16885711	12,97657011	21,258942	22,79750086	86,81039286	82,63556142	0	0	1	0	0,701	11,99	0,483169593	699,5916566
410335	Braganey	28	0	5735	16,7	651,783245	2,698171777	14,18122149	11,65075791	14,16885711	21,44850057	21,25894213	80,90411571	86,81039354	0	0	1	0	0,701	11,99	0,483169593	699,5916566
410335	Braganey	29	0	5735	16,7	651,783245	4,084407097	2,698171689	8,943714189	11,65075791	18,91500314	21,44850059	76,27529571	80,90411687	0	0	1	0	0,701	11,99	0,483169593	699,5916566
410335	Braganey	30	5	5735	16,7	651,783245	7,778316033	4,084406635	11,99821415	8,943714189	18,78905686	18,91500327	87,69472571	76,27529739	0	0	1	0	0,701	11,99	0,483169593	699,5916566
410335	Braganey	31	5	5735	16,7	651,783245	3,406054414	7,778316005	13,86641225	11,99821414	25,793147	18,78905695	73,70941429	87,6947263	0	0	1	0	0,701	11,99	0,483169593	699,5916566
410335	Braganey	32	2	5735	16,7	651,783245	0,111765107	3,406054032	10,96489822	13,86641225	24,08737971	25,79314688	70,83047286	73,70941303	0	0	1	0	0,701	11,99	0,483169593	699,5916566
410335	Braganey	33	1	5735	16,7	651,783245	11,4661999	0,111765106	12,59327353	10,96489822	20,96669957	24,08737948	80,98052714	70,83047502	0	0	1	0	0,701	11,99	0,483169593	699,5916566
410335	Braganey	34	1	5735	16,7	651,783245	1,4182228	11,46619911	12,81669038	12,59327353	24,14900814	20,9666995	72,39943	80,98052741	0	0	1	0	0,701	11,99	0,483169593	699,5916566
410335	Braganey	35	0	5735	16,7	651,783245	9,36748278	1,418222793	16,46641951	12,81669038	28,39022243	24,14900825	71,94002571	72,39942967	0	0	1	0	0,701	11,99	0,483169593	699,5916566
410335	Braganey	36	0	5735	16,7	651,783245	8,152030233	9,367483058	14,58639593	16,46641951	22,18685057	28,39022249	89,66406143	71,940027	0	0	1	0	0,701	11,99	0,483169593	699,5916566
410335	Braganey	37	0	5735	16,7	651,783245	3,09583607	8,152031061	16,04428913	14,58639593	26,04486686	22,18685054	75,62770143	89,66406019	0	0	1	0	0,701	11,99	0,483169593	699,5916566
410335	Braganey	38	0	5735	16,7	651,783245	11,72225489	3,095835501	12,53010749	16,04428913	24,54441416	26,04486691	73,53330873	75,62770468	0	0	1	0	0,701	11,99	0,483169593	699,5916566
410337	Brasil�ndia Do Sul	14	0	3209	11,03	352,681097	2,733973714	1,087556852	18,51826509	19,89811582	31,51674529	33,20368707	70,39175286	66,66108994	0	1	1	0	0,681	7,81	1,223615785	330,1845941
410337	Brasil�ndia Do Sul	15	0	3209	11,03	352,681097	0,056363409	2,733974133	17,33323656	18,51826509	31,77213257	31,51674522	62,09599286	70,39175108	0	1	1	0	0,681	7,81	1,223615785	330,1845941
410337	Brasil�ndia Do Sul	16	0	3209	11,03	352,681097	0,81629978	0,056363407	16,84403477	17,33323656	30,08036743	31,77213236	66,02110143	62,09599338	0	1	1	0	0,681	7,81	1,223615785	330,1845941
410337	Brasil�ndia Do Sul	17	0	3209	11,03	352,681097	0,291178797	0,816299792	15,88777476	16,84403477	30,666504	30,08036729	62,13471429	66,02109968	0	1	1	0	0,681	7,81	1,223615785	330,1845941
410337	Brasil�ndia Do Sul	18	0	3209	11,03	352,681097	5,516343816	0,291178842	15,34599293	15,88777476	26,17596129	30,66650406	78,98897	62,13471488	0	1	1	0	0,681	7,81	1,223615785	330,1845941
410337	Brasil�ndia Do Sul	19	0	3209	11,03	352,681097	11,5553017	5,516343324	15,66957252	15,34599293	26,90694743	26,1759612	77,23839	78,98896881	0	1	1	0	0,681	7,81	1,223615785	330,1845941
410337	Brasil�ndia Do Sul	20	0	3209	11,03	352,681097	0,072408341	11,55530147	14,57334144	15,66957251	28,24511886	26,9069473	68,30501857	77,23838794	0	1	1	0	0,681	7,81	1,223615785	330,1845941
410337	Brasil�ndia Do Sul	21	0	3209	11,03	352,681097	14,94231371	0,072408337	18,05765863	14,57334144	24,71802914	28,24511876	88,14523143	68,30501891	0	1	1	0	0,681	7,81	1,223615785	330,1845941
410337	Brasil�ndia Do Sul	22	0	3209	11,03	352,681097	0,966131641	14,94231417	7,341299764	18,05765863	18,59040557	24,71802884	75,21600286	88,14523192	0	1	1	0	0,681	7,81	1,223615785	330,1845941
410337	Brasil�ndia Do Sul	23	0	3209	11,03	352,681097	3,12544329	0,96613174	11,49609728	7,341299764	21,47552086	18,59040575	78,53416286	75,21600143	0	1	1	0	0,681	7,81	1,223615785	330,1845941
410337	Brasil�ndia Do Sul	24	0	3209	11,03	352,681097	2,467305426	3,125443935	10,14037007	11,49609728	22,17635371	21,47552101	76,34404143	78,53416301	0	1	1	0	0,681	7,81	1,223615785	330,1845941
410337	Brasil�ndia Do Sul	25	0	3209	11,03	352,681097	8,129983157	2,467305469	14,62278341	10,14037007	21,52205186	22,17635376	87,28112429	76,34404319	0	1	1	0	0,681	7,81	1,223615785	330,1845941
410337	Brasil�ndia Do Sul	26	0	3209	11,03	352,681097	6,820173686	8,129983882	14,84682422	14,62278341	24,114848	21,52205189	85,24074	87,28112338	0	1	1	0	0,681	7,81	1,223615785	330,1845941
410337	Brasil�ndia Do Sul	27	0	3209	11,03	352,681097	12,34707129	6,820174526	15,34669431	14,84682422	23,00086686	24,11484807	85,41347429	85,24074134	0	1	1	0	0,681	7,81	1,223615785	330,1845941
410337	Brasil�ndia Do Sul	28	0	3209	11,03	352,681097	2,270929929	12,3470708	12,47618322	15,34669431	22,95024886	23,00086687	80,56729	85,41347328	0	1	1	0	0,681	7,81	1,223615785	330,1845941
410337	Brasil�ndia Do Sul	29	0	3209	11,03	352,681097	3,682494549	2,270929893	10,66266094	12,47618322	20,62437457	22,95024909	75,62052	80,56729112	0	1	1	0	0,681	7,81	1,223615785	330,1845941
410337	Brasil�ndia Do Sul	30	0	3209	11,03	352,681097	3,958156029	3,682493984	13,11069031	10,66266094	20,720561	20,62437468	86,44814571	75,62052088	0	1	1	0	0,681	7,81	1,223615785	330,1845941
410337	Brasil�ndia Do Sul	31	0	3209	11,03	352,681097	2,649524266	3,958155481	15,29376959	13,11069031	27,11828929	20,72056091	74,02868857	86,44814382	0	1	1	0	0,681	7,81	1,223615785	330,1845941
410337	Brasil�ndia Do Sul	32	0	3209	11,03	352,681097	0,130219246	2,649525002	12,14625391	15,29376959	25,29491257	27,1182895	71,05039714	74,02868681	0	1	1	0	0,681	7,81	1,223615785	330,1845941
410337	Brasil�ndia Do Sul	33	0	3209	11,03	352,681097	9,604838427	0,130219256	14,06534176	12,1462539	22,459517	25,29491272	81,15385	71,05039663	0	1	1	0	0,681	7,81	1,223615785	330,1845941
410337	Brasil�ndia Do Sul	34	0	3209	11,03	352,681097	1,622807983	9,604838009	14,36268874	14,06534176	25,91487829	22,45951704	72,02868286	81,15385035	0	1	1	0	0,681	7,81	1,223615785	330,1845941
410337	Brasil�ndia Do Sul	35	0	3209	11,03	352,681097	8,775923046	1,622807994	17,92993071	14,36268874	29,925718	25,91487842	72,37610143	72,02868185	0	1	1	0	0,681	7,81	1,223615785	330,1845941
410337	Brasil�ndia Do Sul	36	0	3209	11,03	352,681097	5,084898857	8,775922797	15,44953762	17,92993071	23,79708471	29,92571802	87,31419	72,3761009	0	1	1	0	0,681	7,81	1,223615785	330,1845941
410337	Brasil�ndia Do Sul	37	0	3209	11,03	352,681097	1,319688924	5,084899275	17,1227011	15,44953762	27,71891329	23,79708484	73,64391	87,31418953	0	1	1	0	0,681	7,81	1,223615785	330,1845941
410337	Brasil�ndia Do Sul	38	0	3209	11,03	352,681097	8,478683785	1,31968889	14,3328518	17,1227011	25,81694987	27,71891335	72,73260448	73,64390977	0	1	1	0	0,681	7,81	1,223615785	330,1845941
410340	Cafeara	14	0	2695	14,5	444,10925	1,146172484	2,311642125	19,39961994	19,75028558	31,85874614	31,87164465	69,06511714	70,86187553	0	0	1	0	0,693	6,39	1,401541696	344,8822511
410340	Cafeara	15	0	2695	14,5	444,10925	0,766256996	1,146172529	17,95846985	19,39961994	30,37954343	31,85874614	65,92270143	69,06511834	0	0	1	0	0,693	6,39	1,401541696	344,8822511
410340	Cafeara	16	0	2695	14,5	444,10925	0,623319929	0,766256997	17,2361624	17,95846985	30,53930643	30,37954366	63,73570571	65,92270209	0	0	1	0	0,693	6,39	1,401541696	344,8822511
410340	Cafeara	17	0	2695	14,5	444,10925	1,097634564	0,623319925	16,23531616	17,2361624	29,74673357	30,53930643	63,51118	63,73570504	0	0	1	0	0,693	6,39	1,401541696	344,8822511
410340	Cafeara	18	0	2695	14,5	444,10925	1,662574021	1,097634562	15,9383858	16,23531616	26,98328971	29,74673351	78,22682143	63,51118005	0	0	1	0	0,693	6,39	1,401541696	344,8822511
410340	Cafeara	19	0	2695	14,5	444,10925	4,548530336	1,662574596	16,08464359	15,9383858	28,034077	26,98328968	72,60061857	78,2268221	0	0	1	0	0,693	6,39	1,401541696	344,8822511
410340	Cafeara	20	0	2695	14,5	444,10925	0,0475363	4,548530933	14,46189282	16,08464359	27,680885	28,03407713	69,56184429	72,60061878	0	0	1	0	0,693	6,39	1,401541696	344,8822511
410340	Cafeara	21	0	2695	14,5	444,10925	2,687263571	0,047536312	17,6068592	14,46189282	27,20166886	27,68088502	80,15824	69,56184423	0	0	1	0	0,693	6,39	1,401541696	344,8822511
410340	Cafeara	22	0	2695	14,5	444,10925	0,712451104	2,687263486	8,618060736	17,6068592	21,442063	27,201669	70,11658429	80,15824064	0	0	1	0	0,693	6,39	1,401541696	344,8822511
410340	Cafeara	23	0	2695	14,5	444,10925	4,631147219	0,712451176	13,41630148	8,618060735	23,194903	21,44206297	74,19286143	70,11658316	0	0	1	0	0,693	6,39	1,401541696	344,8822511
410340	Cafeara	24	0	2695	14,5	444,10925	2,078245806	4,631147398	10,91712771	13,41630148	22,75525386	23,19490308	72,91924571	74,19286102	0	0	1	0	0,693	6,39	1,401541696	344,8822511
410340	Cafeara	25	0	2695	14,5	444,10925	3,114564921	2,078245917	14,78677461	10,91712771	23,30889729	22,75525387	78,64373429	72,91924668	0	0	1	0	0,693	6,39	1,401541696	344,8822511
410340	Cafeara	26	0	2695	14,5	444,10925	4,940949686	3,114564783	15,44038928	14,78677461	23,78510986	23,30889736	82,70664143	78,64373272	0	0	1	0	0,693	6,39	1,401541696	344,8822511
410340	Cafeara	27	0	2695	14,5	444,10925	9,736667806	4,940949196	15,63262306	15,44038928	24,67577529	23,78510989	76,28546286	82,70664286	0	0	1	0	0,693	6,39	1,401541696	344,8822511
410340	Cafeara	28	0	2695	14,5	444,10925	1,892688393	9,736667412	12,50348913	15,63262306	24,10532329	24,67577529	75,10332571	76,28546119	0	0	1	0	0,693	6,39	1,401541696	344,8822511
410340	Cafeara	29	3	2695	14,5	444,10925	7,001017776	1,892688705	13,2654214	12,50348913	21,70498729	24,10532334	78,11226857	75,1033274	0	0	1	0	0,693	6,39	1,401541696	344,8822511
410340	Cafeara	30	2	2695	14,5	444,10925	4,708431571	7,001017893	14,58242462	13,2654214	23,12650971	21,7049872	81,37365714	78,11227	0	0	1	0	0,693	6,39	1,401541696	344,8822511
410340	Cafeara	31	7	2695	14,5	444,10925	0,931442266	4,708431996	16,41938179	14,58242462	28,40893471	23,12650989	69,22803714	81,37365885	0	0	1	0	0,693	6,39	1,401541696	344,8822511
410340	Cafeara	32	8	2695	14,5	444,10925	0,012311381	0,931442233	12,84295854	16,41938179	26,59333943	28,40893464	61,67068286	69,22803556	0	0	1	0	0,693	6,39	1,401541696	344,8822511
410340	Cafeara	33	6	2695	14,5	444,10925	13,66665617	0,012311381	14,50661762	12,84295854	22,89054743	26,59333941	77,94488	61,67068374	0	0	1	0	0,693	6,39	1,401541696	344,8822511
410340	Cafeara	34	7	2695	14,5	444,10925	0,957673687	13,66665677	14,3397018	14,50661762	25,26107729	22,89054767	71,55812	77,94487815	0	0	1	0	0,693	6,39	1,401541696	344,8822511
410340	Cafeara	35	8	2695	14,5	444,10925	5,084602227	0,957673721	18,58986571	14,3397018	30,18559757	25,26107716	66,21949429	71,55811995	0	0	1	0	0,693	6,39	1,401541696	344,8822511
410340	Cafeara	36	10	2695	14,5	444,10925	9,836919557	5,084601465	17,61622858	18,58986571	27,86217643	30,18559762	80,35978143	66,21949248	0	0	1	0	0,693	6,39	1,401541696	344,8822511
410340	Cafeara	37	1	2695	14,5	444,10925	2,734634387	9,836918517	18,01237588	17,61622858	29,64568871	27,86217633	70,04857571	80,35978111	0	0	1	0	0,693	6,39	1,401541696	344,8822511
410340	Cafeara	38	0	2695	14,5	444,10925	7,47645512	2,734633761	15,47095235	18,01237588	25,71073617	29,64568874	75,96109027	70,04857525	0	0	1	0	0,693	6,39	1,401541696	344,8822511
410345	Cafel�ndia	14	0	14662	53,96	549,023054	2,695851181	0,922613125	17,1035358	18,32145001	29,85832686	31,31775222	70,34714143	67,91265622	0	0	0	0	0,748	2,7	1,9952968	560,8459219
410345	Cafel�ndia	15	0	14662	53,96	549,023054	0,195369784	2,695850951	15,92292482	17,1035358	30,00307571	29,85832677	63,27983571	70,34714175	0	0	0	0	0,748	2,7	1,9952968	560,8459219
410345	Cafel�ndia	16	0	14662	53,96	549,023054	2,566510404	0,195369842	15,32982515	15,92292482	27,79695729	30,00307569	68,58196571	63,27983674	0	0	0	0	0,748	2,7	1,9952968	560,8459219
410345	Cafel�ndia	17	0	14662	53,96	549,023054	0,098951401	2,566510496	14,52141522	15,32982515	28,50119629	27,79695719	63,81744143	68,58196548	0	0	0	0	0,748	2,7	1,9952968	560,8459219
410345	Cafel�ndia	18	0	14662	53,96	549,023054	6,747348094	0,0989514	13,78703635	14,52141522	24,50841671	28,50119624	78,77410571	63,81744257	0	0	0	0	0,748	2,7	1,9952968	560,8459219
410345	Cafel�ndia	19	0	14662	53,96	549,023054	10,91370464	6,747348523	13,96841568	13,78703635	24,98775843	24,50841683	77,51281571	78,77410496	0	0	0	0	0,748	2,7	1,9952968	560,8459219
410345	Cafel�ndia	20	0	14662	53,96	549,023054	0,084453649	10,9137059	13,19826428	13,96841567	26,67058386	24,98775817	68,89972286	77,51281541	0	0	0	0	0,748	2,7	1,9952968	560,8459219
410345	Cafel�ndia	21	0	14662	53,96	549,023054	13,93639714	0,084453642	16,46179287	13,19826428	22,46763757	26,67058382	89,82053429	68,89972324	0	0	0	0	0,748	2,7	1,9952968	560,8459219
410345	Cafel�ndia	22	0	14662	53,96	549,023054	1,413226057	13,93639797	5,459486429	16,46179287	16,885225	22,46763773	74,52673571	89,82053446	0	0	0	0	0,748	2,7	1,9952968	560,8459219
410345	Cafel�ndia	23	0	14662	53,96	549,023054	3,060460869	1,41322613	9,809637449	5,459486427	20,12798043	16,88522505	78,33317143	74,52673603	0	0	0	0	0,748	2,7	1,9952968	560,8459219
410345	Cafel�ndia	24	0	14662	53,96	549,023054	2,851203841	3,060460591	8,790440179	9,809637448	20,76908914	20,12798044	76,105	78,33317202	0	0	0	0	0,748	2,7	1,9952968	560,8459219
410345	Cafel�ndia	25	0	14662	53,96	549,023054	8,422005347	2,851203591	13,18113523	8,790440178	20,18938929	20,769089	87,32621429	76,10500058	0	0	0	0	0,748	2,7	1,9952968	560,8459219
410345	Cafel�ndia	26	0	14662	53,96	549,023054	6,716565961	8,4220058	12,90737921	13,18113523	22,80810614	20,18938929	82,47514571	87,32621373	0	0	0	0	0,748	2,7	1,9952968	560,8459219
410345	Cafel�ndia	27	3	14662	53,96	549,023054	13,98679036	6,716565261	14,00894348	12,90737921	21,26347929	22,80810603	86,14665714	82,47514455	0	0	0	0	0,748	2,7	1,9952968	560,8459219
410345	Cafel�ndia	28	4	14662	53,96	549,023054	2,687490727	13,98678985	11,41188184	14,00894348	21,34461057	21,26347915	80,34753286	86,1466568	0	0	0	0	0,748	2,7	1,9952968	560,8459219
410345	Cafel�ndia	29	7	14662	53,96	549,023054	3,928785266	2,687490783	8,816597341	11,41188184	18,87562529	21,34461051	75,42195571	80,34753252	0	0	0	0	0,748	2,7	1,9952968	560,8459219
410345	Cafel�ndia	30	30	14662	53,96	549,023054	6,724887957	3,928785004	11,72238426	8,816597341	18,79304071	18,87562519	87,21946857	75,42195511	0	0	0	0	0,748	2,7	1,9952968	560,8459219
410345	Cafel�ndia	31	72	14662	53,96	549,023054	3,32919175	6,724888709	13,84568111	11,72238426	25,69898614	18,7930406	73,16750857	87,21946852	0	0	0	0	0,748	2,7	1,9952968	560,8459219
410345	Cafel�ndia	32	74	14662	53,96	549,023054	0,121901816	3,329191701	10,77430944	13,84568111	24,03367386	25,69898625	70,10796429	73,16750779	0	0	0	0	0,748	2,7	1,9952968	560,8459219
410345	Cafel�ndia	33	28	14662	53,96	549,023054	10,7145922	0,121901823	12,57097307	10,77430944	20,82719786	24,03367375	80,39566143	70,10796355	0	0	0	0	0,748	2,7	1,9952968	560,8459219
410345	Cafel�ndia	34	13	14662	53,96	549,023054	1,607748479	10,71459208	12,88226834	12,57097307	24,25610271	20,82719768	71,52964286	80,39566127	0	0	0	0	0,748	2,7	1,9952968	560,8459219
410345	Cafel�ndia	35	13	14662	53,96	549,023054	9,02927368	1,607748534	16,47088966	12,88226834	28,52849686	24,25610275	70,88512286	71,52964273	0	0	0	0	0,748	2,7	1,9952968	560,8459219
410345	Cafel�ndia	36	4	14662	53,96	549,023054	7,17237023	9,029272791	14,18446869	16,47088966	21,95338886	28,5284969	89,12315857	70,88512342	0	0	0	0	0,748	2,7	1,9952968	560,8459219
410345	Cafel�ndia	37	2	14662	53,96	549,023054	2,717793539	7,172369736	15,79342788	14,18446869	25,939148	21,95338877	75,08101143	89,12315938	0	0	0	0	0,748	2,7	1,9952968	560,8459219
410345	Cafel�ndia	38	0	14662	53,96	549,023054	11,28914158	2,717793316	12,47134077	15,79342788	24,50150585	25,93914806	72,97426835	75,0810121	0	0	0	0	0,748	2,7	1,9952968	560,8459219
410347	Cafezal Do Sul	14	0	4290	12,79	393,76826	2,676616059	1,14610549	18,87104292	20,17174376	31,63467386	33,28417575	69,25464714	65,48602217	0	0	1	0	0,692	6,79	0,927428704	555,2166363
410347	Cafezal Do Sul	15	0	4290	12,79	393,76826	0,142190817	2,676615767	17,72772319	18,87104292	31,81458886	31,6346739	60,60350286	69,25464654	0	0	1	0	0,692	6,79	0,927428704	555,2166363
410347	Cafezal Do Sul	16	0	4290	12,79	393,76826	0,562017704	0,142190811	17,29631707	17,72772319	30,38395471	31,81458868	63,45126143	60,60350125	0	0	1	0	0,692	6,79	0,927428704	555,2166363
410347	Cafezal Do Sul	17	0	4290	12,79	393,76826	0,385299939	0,56201768	16,35377807	17,29631707	30,74789414	30,38395441	59,80580286	63,45126255	0	0	1	0	0,692	6,79	0,927428704	555,2166363
410347	Cafezal Do Sul	18	0	4290	12,79	393,76826	4,665396987	0,385299979	15,71954973	16,35377807	26,34238643	30,74789425	77,92213714	59,80580439	0	0	1	0	0,692	6,79	0,927428704	555,2166363
410347	Cafezal Do Sul	19	0	4290	12,79	393,76826	11,68586665	4,665397059	15,99699113	15,71954973	27,223258	26,34238659	75,74090857	77,92213774	0	0	1	0	0,692	6,79	0,927428704	555,2166363
410347	Cafezal Do Sul	20	0	4290	12,79	393,76826	0,057041116	11,68586773	15,0513965	15,99699113	28,42204886	27,22325798	66,22054429	75,7409067	0	0	1	0	0,692	6,79	0,927428704	555,2166363
410347	Cafezal Do Sul	21	0	4290	12,79	393,76826	14,26774129	0,057041116	18,20607464	15,0513965	25,17401457	28,42204891	86,79081429	66,22054446	0	0	1	0	0,692	6,79	0,927428704	555,2166363
410347	Cafezal Do Sul	22	0	4290	12,79	393,76826	0,898468546	14,26774169	7,837928906	18,20607464	18,76314571	25,17401442	73,79517	86,79081599	0	0	1	0	0,692	6,79	0,927428704	555,2166363
410347	Cafezal Do Sul	23	0	4290	12,79	393,76826	3,349558431	0,898468612	11,945075	7,837928905	21,65601	18,76314558	77,51889143	73,79517154	0	0	1	0	0,692	6,79	0,927428704	555,2166363
410347	Cafezal Do Sul	24	0	4290	12,79	393,76826	2,507796693	3,349558684	10,53059275	11,945075	22,27789429	21,65600997	75,19125571	77,51889093	0	0	1	0	0,692	6,79	0,927428704	555,2166363
410347	Cafezal Do Sul	25	0	4290	12,79	393,76826	7,854293246	2,507796565	14,82437599	10,53059275	21,68598686	22,27789443	86,16796429	75,19125702	0	0	1	0	0,692	6,79	0,927428704	555,2166363
410347	Cafezal Do Sul	26	0	4290	12,79	393,76826	6,679858057	7,854293603	15,17619534	14,82437599	24,08944857	21,68598683	85,56281286	86,16796226	0	0	1	0	0,692	6,79	0,927428704	555,2166363
410347	Cafezal Do Sul	27	0	4290	12,79	393,76826	11,42158557	6,679858152	15,54771734	15,17619534	23,27947457	24,08944847	84,19736714	85,56281311	0	0	1	0	0,692	6,79	0,927428704	555,2166363
410347	Cafezal Do Sul	28	0	4290	12,79	393,76826	2,0181501	11,421585	12,63124867	15,54771734	23,08643943	23,27947459	79,58210571	84,1973674	0	0	1	0	0,692	6,79	0,927428704	555,2166363
410347	Cafezal Do Sul	29	0	4290	12,79	393,76826	3,724330881	2,018150194	11,128416	12,63124867	20,887818	23,08643933	75,28525286	79,58210783	0	0	1	0	0,692	6,79	0,927428704	555,2166363
410347	Cafezal Do Sul	30	0	4290	12,79	393,76826	2,9657119	3,724330322	13,24744583	11,128416	21,13036986	20,88781799	86,05121571	75,28525103	0	0	1	0	0,692	6,79	0,927428704	555,2166363
410347	Cafezal Do Sul	31	0	4290	12,79	393,76826	2,295719617	2,965711741	15,77124929	13,24744583	27,26652271	21,13037005	72,54674571	86,05121467	0	0	1	0	0,692	6,79	0,927428704	555,2166363
410347	Cafezal Do Sul	32	0	4290	12,79	393,76826	0,125336137	2,295720124	12,45510763	15,77124929	25,40892229	27,26652257	69,39259	72,54674587	0	0	1	0	0,692	6,79	0,927428704	555,2166363
410347	Cafezal Do Sul	33	0	4290	12,79	393,76826	9,368432346	0,125336131	14,39059115	12,45510763	22,53508057	25,40892226	80,65254429	69,39259128	0	0	1	0	0,692	6,79	0,927428704	555,2166363
410347	Cafezal Do Sul	34	0	4290	12,79	393,76826	1,563571993	9,368432328	14,70818802	14,39059115	26,04390957	22,5350806	70,94140714	80,65254465	0	0	1	0	0,692	6,79	0,927428704	555,2166363
410347	Cafezal Do Sul	35	0	4290	12,79	393,76826	8,173305453	1,563571976	18,4783752	14,70818802	30,13415214	26,04390954	70,61094	70,9414086	0	0	1	0	0,692	6,79	0,927428704	555,2166363
410347	Cafezal Do Sul	36	0	4290	12,79	393,76826	4,906167029	8,173306049	15,53966524	18,4783752	24,16410714	30,13415217	86,63214857	70,61094082	0	0	1	0	0,692	6,79	0,927428704	555,2166363
410347	Cafezal Do Sul	37	0	4290	12,79	393,76826	1,046979111	4,906167221	17,30021791	15,53966524	27,93929657	24,16410716	72,49392286	86,63214905	0	0	1	0	0,692	6,79	0,927428704	555,2166363
410347	Cafezal Do Sul	38	0	4290	12,79	393,76826	7,292849934	1,046979168	14,58230943	17,30021791	25,80588404	27,93929663	72,64582002	72,49392278	0	0	1	0	0,692	6,79	0,927428704	555,2166363
410350	Calif�rnia	14	0	8069	56,9	797,168653	1,362633907	1,594510402	17,9045196	18,28342297	29,97801129	30,24080934	72,66763857	71,62786444	0	0	1	0	0,722	6,32	1,285512277	1012,196571
410350	Calif�rnia	15	0	8069	56,9	797,168653	0,653157497	1,362634004	16,22898461	17,9045196	28,48828657	29,9780111	69,86683429	72,66763827	0	0	1	0	0,722	6,32	1,285512277	1012,196571
410350	Calif�rnia	16	0	8069	56,9	797,168653	0,369091859	0,653157513	15,52738724	16,22898461	27,710093	28,48828654	68,16306857	69,86683576	0	0	1	0	0,722	6,32	1,285512277	1012,196571
410350	Calif�rnia	17	0	8069	56,9	797,168653	0,74309114	0,369091866	14,76051706	15,52738724	27,70703614	27,71009319	65,21867143	68,16306667	0	0	1	0	0,722	6,32	1,285512277	1012,196571
410350	Calif�rnia	18	0	8069	56,9	797,168653	3,526335481	0,743091169	14,20315336	14,76051706	24,60471614	27,70703597	81,32439857	65,21867134	0	0	1	0	0,722	6,32	1,285512277	1012,196571
410350	Calif�rnia	19	0	8069	56,9	797,168653	5,415169454	3,526335076	14,4613926	14,20315335	25,85141129	24,6047163	77,11117429	81,3243981	0	0	1	0	0,722	6,32	1,285512277	1012,196571
410350	Calif�rnia	20	0	8069	56,9	797,168653	0,034877586	5,41516915	12,78662114	14,4613926	25,76593843	25,85141131	71,09962714	77,111175	0	0	1	0	0,722	6,32	1,285512277	1012,196571
410350	Calif�rnia	21	0	8069	56,9	797,168653	6,874079571	0,034877591	15,87568973	12,78662114	23,946713	25,76593857	85,75627714	71,09962655	0	0	1	0	0,722	6,32	1,285512277	1012,196571
410350	Calif�rnia	22	0	8069	56,9	797,168653	0,675156666	6,874078404	6,703728721	15,87568973	19,113104	23,94671309	70,81617286	85,75627641	0	0	1	0	0,722	6,32	1,285512277	1012,196571
410350	Calif�rnia	23	0	8069	56,9	797,168653	4,824072953	0,675156728	11,42920229	6,703728721	20,75450714	19,11310387	80,19093571	70,81617105	0	0	1	0	0,722	6,32	1,285512277	1012,196571
410350	Calif�rnia	24	0	8069	56,9	797,168653	2,528009213	4,82407265	9,200623829	11,42920229	20,77443271	20,75450716	77,87712714	80,19093525	0	0	1	0	0,722	6,32	1,285512277	1012,196571
410350	Calif�rnia	25	0	8069	56,9	797,168653	4,164633443	2,528008917	13,20052924	9,20062383	21,06352314	20,7744327	85,30550571	77,87712825	0	0	1	0	0,722	6,32	1,285512277	1012,196571
410350	Calif�rnia	26	0	8069	56,9	797,168653	6,829510814	4,164633858	13,80662804	13,20052924	22,29463043	21,06352329	89,74624571	85,30550651	0	0	1	0	0,722	6,32	1,285512277	1012,196571
410350	Calif�rnia	27	0	8069	56,9	797,168653	13,60094861	6,829510467	14,22062643	13,80662804	21,946887	22,29463032	85,38516143	89,74624363	0	0	1	0	0,722	6,32	1,285512277	1012,196571
410350	Calif�rnia	28	0	8069	56,9	797,168653	2,55953539	13,60094914	11,40784932	14,22062642	22,30660914	21,94688715	79,43632143	85,38516185	0	0	1	0	0,722	6,32	1,285512277	1012,196571
410350	Calif�rnia	29	0	8069	56,9	797,168653	6,81175933	2,559534991	11,58847467	11,40784932	19,573124	22,30660934	83,54859429	79,43632126	0	0	1	0	0,722	6,32	1,285512277	1012,196571
410350	Calif�rnia	30	0	8069	56,9	797,168653	7,084221006	6,811759503	13,66219273	11,58847467	20,72389657	19,5731239	89,72764571	83,54859491	0	0	1	0	0,722	6,32	1,285512277	1012,196571
410350	Calif�rnia	31	0	8069	56,9	797,168653	1,140429206	7,084221566	14,57877157	13,66219273	25,97282286	20,72389657	72,97672286	89,72764736	0	0	1	0	0,722	6,32	1,285512277	1012,196571
410350	Calif�rnia	32	0	8069	56,9	797,168653	0,001249249	1,140429222	11,41150807	14,57877157	24,29563786	25,97282279	68,40915286	72,97672325	0	0	1	0	0,722	6,32	1,285512277	1012,196571
410350	Calif�rnia	33	2	8069	56,9	797,168653	9,996298073	0,001249249	12,95393103	11,41150807	21,03927529	24,2956377	81,67131857	68,40914973	0	0	1	0	0,722	6,32	1,285512277	1012,196571
410350	Calif�rnia	34	4	8069	56,9	797,168653	0,361659257	9,99629814	12,57699042	12,95393103	23,38053643	21,03927534	75,36229857	81,67131763	0	0	1	0	0,722	6,32	1,285512277	1012,196571
410350	Calif�rnia	35	1	8069	56,9	797,168653	8,244481354	0,361659345	16,62437149	12,57699042	27,98714471	23,38053649	70,92293571	75,36230029	0	0	1	0	0,722	6,32	1,285512277	1012,196571
410350	Calif�rnia	36	1	8069	56,9	797,168653	11,49569223	8,244480502	16,60419267	16,62437149	25,02220786	27,98714484	87,23717	70,92293613	0	0	1	0	0,722	6,32	1,285512277	1012,196571
410350	Calif�rnia	37	0	8069	56,9	797,168653	2,123340643	11,4956921	16,80758793	16,60419267	27,12812814	25,02220803	75,92442714	87,23717035	0	0	1	0	0,722	6,32	1,285512277	1012,196571
410350	Calif�rnia	38	0	8069	56,9	797,168653	8,215483388	2,123340485	13,73086206	16,80758793	24,48260509	27,12812815	77,22755094	75,92442803	0	0	1	0	0,722	6,32	1,285512277	1012,196571
410360	Cambar�	14	0	23886	65,23	458,766104	0,922707569	1,906423337	19,02305222	19,38813183	31,799681	31,69479678	70,26581286	71,3214298	0	0	1	0	0,721	7,53	2,270644943	1099,285384
410360	Cambar�	15	0	23886	65,23	458,766104	1,421195114	0,922707558	17,47842118	19,02305222	29,591339	31,79968093	70,81458	70,26581395	0	0	1	0	0,721	7,53	2,270644943	1099,285384
410360	Cambar�	16	0	23886	65,23	458,766104	0,22438567	1,42119514	16,41037562	17,47842118	29,70675843	29,59133905	67,88823	70,81458055	0	0	1	0	0,721	7,53	2,270644943	1099,285384
410360	Cambar�	17	0	23886	65,23	458,766104	1,263820977	0,224385738	15,60521174	16,41037562	28,85836657	29,70675841	68,26228714	67,88822857	0	0	1	0	0,721	7,53	2,270644943	1099,285384
410360	Cambar�	18	0	23886	65,23	458,766104	1,943542813	1,263820978	15,47308073	15,60521174	27,07853014	28,8583665	79,40439429	68,26228541	0	0	1	0	0,721	7,53	2,270644943	1099,285384
410360	Cambar�	19	0	23886	65,23	458,766104	2,829848083	1,943542984	15,90551385	15,47308073	28,05016114	27,07853019	75,25254571	79,40439292	0	0	1	0	0,721	7,53	2,270644943	1099,285384
410360	Cambar�	20	0	23886	65,23	458,766104	0,020812253	2,829848628	13,50328609	15,90551385	27,56866514	28,05016115	72,96732429	75,25254536	0	0	1	0	0,721	7,53	2,270644943	1099,285384
410360	Cambar�	21	0	23886	65,23	458,766104	1,368228343	0,020812255	16,18679277	13,50328609	26,443911	27,56866521	81,24034571	72,96732289	0	0	1	0	0,721	7,53	2,270644943	1099,285384
410360	Cambar�	22	0	23886	65,23	458,766104	0,4267271	1,36822838	8,024537241	16,18679277	22,419487	26,44391094	68,62507571	81,2403447	0	0	1	0	0,721	7,53	2,270644943	1099,285384
410360	Cambar�	23	0	23886	65,23	458,766104	5,276186517	0,426727121	13,29226046	8,024537241	23,44196871	22,41948707	77,73954	68,62507368	0	0	1	0	0,721	7,53	2,270644943	1099,285384
410360	Cambar�	24	0	23886	65,23	458,766104	1,31080829	5,276187016	10,20723733	13,29226046	22,76807986	23,44196879	76,67604286	77,73953998	0	0	1	0	0,721	7,53	2,270644943	1099,285384
410360	Cambar�	25	0	23886	65,23	458,766104	2,078138383	1,310808306	13,53812404	10,20723733	23,10950486	22,76807985	80,40058	76,67604105	0	0	1	0	0,721	7,53	2,270644943	1099,285384
410360	Cambar�	26	0	23886	65,23	458,766104	4,05622889	2,078138405	15,06514405	13,53812404	23,22466971	23,10950498	87,28288857	80,40058119	0	0	1	0	0,721	7,53	2,270644943	1099,285384
410360	Cambar�	27	0	23886	65,23	458,766104	9,464259509	4,056228596	14,91299582	15,06514405	24,42184529	23,22466973	80,15649714	87,28288689	0	0	1	0	0,721	7,53	2,270644943	1099,285384
410360	Cambar�	28	1	23886	65,23	458,766104	3,310987727	9,464260326	11,66601169	14,91299582	23,61088314	24,42184524	77,96905	80,1564968	0	0	1	0	0,721	7,53	2,270644943	1099,285384
410360	Cambar�	29	2	23886	65,23	458,766104	9,666659329	3,310987341	13,78851225	11,66601169	21,37964414	23,61088343	84,02679286	77,96905025	0	0	1	0	0,721	7,53	2,270644943	1099,285384
410360	Cambar�	30	0	23886	65,23	458,766104	6,0044186	9,66665936	14,96042833	13,78851225	22,37288614	21,37964422	85,55987571	84,02679235	0	0	1	0	0,721	7,53	2,270644943	1099,285384
410360	Cambar�	31	0	23886	65,23	458,766104	0,888455647	6,004419252	15,07155167	14,96042833	27,63371243	22,37288631	73,71343	85,55987592	0	0	1	0	0,721	7,53	2,270644943	1099,285384
410360	Cambar�	32	1	23886	65,23	458,766104	0,033300471	0,8884556	12,09869346	15,07155167	26,58388643	27,6337125	65,35772	73,71342853	0	0	1	0	0,721	7,53	2,270644943	1099,285384
410360	Cambar�	33	3	23886	65,23	458,766104	10,79078121	0,033300468	14,1305502	12,09869346	23,257491	26,58388636	79,24292571	65,35772112	0	0	1	0	0,721	7,53	2,270644943	1099,285384
410360	Cambar�	34	24	23886	65,23	458,766104	0,917197193	10,79078152	13,82053972	14,1305502	24,85192529	23,25749075	75,22193143	79,24292466	0	0	1	0	0,721	7,53	2,270644943	1099,285384
410360	Cambar�	35	9	23886	65,23	458,766104	3,779774733	0,917197143	17,16978292	13,82053972	30,22553143	24,85192535	68,32555286	75,22193118	0	0	1	0	0,721	7,53	2,270644943	1099,285384
410360	Cambar�	36	10	23886	65,23	458,766104	12,67368859	3,779775317	17,57565737	17,16978292	27,15755114	30,22553149	81,92626714	68,32555318	0	0	1	0	0,721	7,53	2,270644943	1099,285384
410360	Cambar�	37	4	23886	65,23	458,766104	2,368288393	12,67368772	17,19847805	17,57565737	28,236273	27,1575511	75,80146	81,92626912	0	0	1	0	0,721	7,53	2,270644943	1099,285384
410360	Cambar�	38	0	23886	65,23	458,766104	7,060548543	2,368289101	16,08175148	17,19847805	25,27135993	28,23627298	79,30994313	75,80145843	0	0	1	0	0,721	7,53	2,270644943	1099,285384
410370	Camb�	14	0	96733	195,54	661,721274	1,301015693	1,950105576	18,8638603	19,19141344	31,123473	31,31795361	71,08103	70,81048266	0	1	1	0	0,734	3,1	2,846017117	20473,42666
410370	Camb�	15	0	96733	195,54	661,721274	0,835289366	1,301015739	17,2417892	18,8638603	29,52077886	31,12347314	68,33414714	71,08103143	0	1	1	0	0,734	3,1	2,846017117	20473,42666
410370	Camb�	16	1	96733	195,54	661,721274	0,194103167	0,835289412	16,49550411	17,2417892	29,27380929	29,52077886	65,8868	68,33414869	0	1	1	0	0,734	3,1	2,846017117	20473,42666
410370	Camb�	17	0	96733	195,54	661,721274	1,070102293	0,194103167	15,63143152	16,4955041	28,78766314	29,27380927	64,34566857	65,88679773	0	1	1	0	0,734	3,1	2,846017117	20473,42666
410370	Camb�	18	0	96733	195,54	661,721274	2,216350379	1,07010224	15,25265402	15,63143152	25,94220429	28,78766311	80,23742429	64,34566914	0	1	1	0	0,734	3,1	2,846017117	20473,42666
410370	Camb�	19	0	96733	195,54	661,721274	4,765200969	2,216350055	15,4589747	15,25265402	27,19437686	25,94220397	75,15918857	80,23742561	0	1	1	0	0,734	3,1	2,846017117	20473,42666
410370	Camb�	20	0	96733	195,54	661,721274	0,018870901	4,765201138	13,72160175	15,4589747	26,867648	27,19437685	70,42709	75,15918879	0	1	1	0	0,734	3,1	2,846017117	20473,42666
410370	Camb�	21	0	96733	195,54	661,721274	3,997190714	0,018870896	16,70295951	13,72160175	25,81323129	26,8676478	82,78610286	70,42709121	0	1	1	0	0,734	3,1	2,846017117	20473,42666
410370	Camb�	22	0	96733	195,54	661,721274	0,55566921	3,997190086	7,90321058	16,70295951	20,65286	25,81323133	69,98647571	82,78610291	0	1	1	0	0,734	3,1	2,846017117	20473,42666
410370	Camb�	23	0	96733	195,54	661,721274	5,11149075	0,555669184	12,71862077	7,903210578	22,22273286	20,65286006	77,81487143	69,98647689	0	1	1	0	0,734	3,1	2,846017117	20473,42666
410370	Camb�	24	0	96733	195,54	661,721274	2,260160721	5,111490213	10,18294426	12,71862077	21,94504129	22,22273288	76,44336571	77,81487202	0	1	1	0	0,734	3,1	2,846017117	20473,42666
410370	Camb�	25	3	96733	195,54	661,721274	3,203317681	2,260161206	14,0526432	10,18294426	22,38908743	21,94504107	82,40759571	76,44336383	0	1	1	0	0,734	3,1	2,846017117	20473,42666
410370	Camb�	26	1	96733	195,54	661,721274	5,514750329	3,20331769	14,78327721	14,0526432	23,04447214	22,38908749	87,79216143	82,4075952	0	1	1	0	0,734	3,1	2,846017117	20473,42666
410370	Camb�	27	0	96733	195,54	661,721274	11,75321347	5,514750057	15,033375	14,78327721	23,50749529	23,04447214	81,75343	87,79216228	0	1	1	0	0,734	3,1	2,846017117	20473,42666
410370	Camb�	28	2	96733	195,54	661,721274	2,31941578	11,75321448	11,92560385	15,033375	23,37412586	23,50749519	77,71174143	81,75342994	0	1	1	0	0,734	3,1	2,846017117	20473,42666
410370	Camb�	29	40	96733	195,54	661,721274	7,254812593	2,319415357	12,79997629	11,92560385	20,92321257	23,37412572	82,07937857	77,71174285	0	1	1	0	0,734	3,1	2,846017117	20473,42666
410370	Camb�	30	291	96733	195,54	661,721274	5,688978831	7,254813215	14,3994114	12,79997629	22,19569243	20,92321255	86,54796	82,07937939	0	1	1	0	0,734	3,1	2,846017117	20473,42666
410370	Camb�	31	263	96733	195,54	661,721274	0,968773419	5,688979632	15,59730741	14,3994114	27,28719	22,19569246	71,48010143	86,54795947	0	1	1	0	0,734	3,1	2,846017117	20473,42666
410370	Camb�	32	192	96733	195,54	661,721274	0,001941916	0,968773355	12,2407711	15,59730741	25,64005586	27,28719	65,21342429	71,48010043	0	1	1	0	0,734	3,1	2,846017117	20473,42666
410370	Camb�	33	178	96733	195,54	661,721274	11,7388455	0,001941915	13,85889747	12,2407711	22,22007643	25,64005572	80,10692143	65,21342361	0	1	1	0	0,734	3,1	2,846017117	20473,42666
410370	Camb�	34	217	96733	195,54	661,721274	0,614368389	11,73884659	13,55778183	13,85889747	24,430824	22,22007653	73,96764429	80,10692161	0	1	1	0	0,734	3,1	2,846017117	20473,42666
410370	Camb�	35	167	96733	195,54	661,721274	6,242589149	0,61436838	17,67783619	13,55778183	29,26358586	24,43082407	68,43281571	73,96764304	0	1	1	0	0,734	3,1	2,846017117	20473,42666
410370	Camb�	36	65	96733	195,54	661,721274	11,242496	6,24258843	17,41590395	17,67783619	26,769602	29,2635857	83,57925857	68,43281593	0	1	1	0	0,734	3,1	2,846017117	20473,42666
410370	Camb�	37	0	96733	195,54	661,721274	2,3830446	11,24249631	17,5359194	17,41590395	28,49287071	26,76960209	73,4465	83,57925826	0	1	1	0	0,734	3,1	2,846017117	20473,42666
410370	Camb�	38	0	96733	195,54	661,721274	7,535290778	2,383045252	14,92587747	17,5359194	25,21782016	28,4928707	76,90897395	73,44649965	0	1	1	0	0,734	3,1	2,846017117	20473,42666
410380	Cambira	14	0	7236	44,29	813,049127	1,44163521	1,625864815	18,15846778	18,56647886	30,13457343	30,45235903	72,08136429	70,94348365	0	0	1	0	0,725	5,26	1,260504202	1063,173849
410380	Cambira	15	0	7236	44,29	813,049127	0,60303919	1,441635211	16,57089121	18,15846778	28,76310843	30,13457352	68,47806714	72,08136471	0	0	1	0	0,725	5,26	1,260504202	1063,173849
410380	Cambira	16	0	7236	44,29	813,049127	0,702709371	0,603039217	15,87064636	16,57089121	28,04575129	28,76310844	66,84670143	68,47806807	0	0	1	0	0,725	5,26	1,260504202	1063,173849
410380	Cambira	17	0	7236	44,29	813,049127	0,69588723	0,702709373	15,1453658	15,87064636	28,02229457	28,04575149	63,64670286	66,84669963	0	0	1	0	0,725	5,26	1,260504202	1063,173849
410380	Cambira	18	0	7236	44,29	813,049127	3,378201536	0,695887197	14,52275563	15,1453658	24,80362129	28,02229469	80,66561429	63,64670289	0	0	1	0	0,725	5,26	1,260504202	1063,173849
410380	Cambira	19	0	7236	44,29	813,049127	5,968233097	3,378200665	14,69471409	14,52275563	26,04306086	24,80362146	76,30111429	80,66561437	0	0	1	0	0,725	5,26	1,260504202	1063,173849
410380	Cambira	20	0	7236	44,29	813,049127	0,04572894	5,96823254	13,22330152	14,69471409	26,04380914	26,0430608	69,74733857	76,30111539	0	0	1	0	0,725	5,26	1,260504202	1063,173849
410380	Cambira	21	0	7236	44,29	813,049127	7,194378857	0,045728945	16,24287552	13,22330152	24,23772957	26,04380913	85,2364	69,74733938	0	0	1	0	0,725	5,26	1,260504202	1063,173849
410380	Cambira	22	0	7236	44,29	813,049127	0,799418889	7,194378767	7,003291356	16,24287552	19,14971286	24,23772935	70,71657143	85,23640058	0	0	1	0	0,725	5,26	1,260504202	1063,173849
410380	Cambira	23	0	7236	44,29	813,049127	4,698485031	0,799418847	11,69392731	7,003291355	20,89161486	19,14971264	79,11052143	70,71657355	0	0	1	0	0,725	5,26	1,260504202	1063,173849
410380	Cambira	24	0	7236	44,29	813,049127	2,648208466	4,698486158	9,55825869	11,69392731	20,99457229	20,89161471	76,66768143	79,11052106	0	0	1	0	0,725	5,26	1,260504202	1063,173849
410380	Cambira	25	0	7236	44,29	813,049127	4,46843612	2,648208543	13,54177955	9,558258692	21,24319871	20,99457254	84,68581429	76,66768241	0	0	1	0	0,725	5,26	1,260504202	1063,173849
410380	Cambira	26	0	7236	44,29	813,049127	6,930220057	4,468436746	14,08895537	13,54177955	22,51920971	21,24319873	88,80714857	84,6858155	0	0	1	0	0,725	5,26	1,260504202	1063,173849
410380	Cambira	27	0	7236	44,29	813,049127	13,40590577	6,930220234	14,49857657	14,08895537	22,16564557	22,51920972	84,55572714	88,80714902	0	0	1	0	0,725	5,26	1,260504202	1063,173849
410380	Cambira	28	1	7236	44,29	813,049127	2,332099969	13,4059056	11,71257317	14,49857657	22,51431871	22,1656456	78,71386286	84,55572578	0	0	1	0	0,725	5,26	1,260504202	1063,173849
410380	Cambira	29	0	7236	44,29	813,049127	6,444925447	2,332100571	11,72880435	11,71257317	19,79882786	22,51431867	82,20425857	78,71386226	0	0	1	0	0,725	5,26	1,260504202	1063,173849
410380	Cambira	30	0	7236	44,29	813,049127	6,778743793	6,444925358	13,70396413	11,72880435	20,94149214	19,79882795	89,01318	82,20425759	0	0	1	0	0,725	5,26	1,260504202	1063,173849
410380	Cambira	31	0	7236	44,29	813,049127	1,20910742	6,778743684	14,98450593	13,70396413	26,22803843	20,94149186	71,77056143	89,01318207	0	0	1	0	0,725	5,26	1,260504202	1063,173849
410380	Cambira	32	5	7236	44,29	813,049127	0,002547401	1,20910735	11,73726891	14,98450593	24,42734186	26,22803846	67,46213857	71,77056357	0	0	1	0	0,725	5,26	1,260504202	1063,173849
410380	Cambira	33	1	7236	44,29	813,049127	10,27209925	0,002547402	13,22962626	11,73726891	21,17661014	24,42734185	81,30537	67,46213831	0	0	1	0	0,725	5,26	1,260504202	1063,173849
410380	Cambira	34	4	7236	44,29	813,049127	0,372006956	10,27209927	12,92123401	13,22962626	23,64426043	21,1766102	74,27835571	81,30537198	0	0	1	0	0,725	5,26	1,260504202	1063,173849
410380	Cambira	35	0	7236	44,29	813,049127	8,24424465	0,372007	17,09057475	12,92123401	28,15695786	23,64426053	70,35540714	74,27835455	0	0	1	0	0,725	5,26	1,260504202	1063,173849
410380	Cambira	36	5	7236	44,29	813,049127	10,70640274	8,244244398	16,65270821	17,09057475	25,23964643	28,15695775	86,85652714	70,35540703	0	0	1	0	0,725	5,26	1,260504202	1063,173849
410380	Cambira	37	2	7236	44,29	813,049127	2,071678114	10,70640135	17,0475994	16,65270821	27,41662157	25,23964637	74,62193857	86,8565268	0	0	1	0	0,725	5,26	1,260504202	1063,173849
410380	Cambira	38	0	7236	44,29	813,049127	7,993386652	2,071678246	13,85266505	17,0475994	24,62880744	27,41662148	76,51724107	74,62193753	0	0	1	0	0,725	5,26	1,260504202	1063,173849
410390	Campina Da Lagoa	14	0	15394	19,32	581,6242	2,119816856	1,074399976	17,70479952	18,69548516	30,40866957	31,55295323	71,87177571	69,77436424	0	0	1	0	0,704	10,6	1,04679803	680,8599555
410390	Campina Da Lagoa	15	0	15394	19,32	581,6242	0,06542945	2,119816761	16,39027587	17,70479952	30,16216514	30,40866954	65,81096714	71,87177528	0	0	1	0	0,704	10,6	1,04679803	680,8599555
410390	Campina Da Lagoa	16	0	15394	19,32	581,6242	2,701377531	0,065429449	15,57277022	16,39027587	28,24590929	30,16216521	70,54785429	65,81096717	0	0	1	0	0,704	10,6	1,04679803	680,8599555
410390	Campina Da Lagoa	17	0	15394	19,32	581,6242	0,13268841	2,701377273	14,91155057	15,57277021	29,04667557	28,24590932	65,46945857	70,54785487	0	0	1	0	0,704	10,6	1,04679803	680,8599555
410390	Campina Da Lagoa	18	0	15394	19,32	581,6242	6,583112371	0,132688413	14,35185121	14,91155057	24,92541629	29,04667573	80,73165857	65,46945732	0	0	1	0	0,704	10,6	1,04679803	680,8599555
410390	Campina Da Lagoa	19	0	15394	19,32	581,6242	9,558253547	6,583112353	14,42128446	14,35185121	25,49283586	24,92541618	78,68132857	80,73165844	0	0	1	0	0,704	10,6	1,04679803	680,8599555
410390	Campina Da Lagoa	20	0	15394	19,32	581,6242	0,120731446	9,558253466	13,30263786	14,42128446	26,84263186	25,49283586	71,22223429	78,68132745	0	0	1	0	0,704	10,6	1,04679803	680,8599555
410390	Campina Da Lagoa	21	0	15394	19,32	581,6242	12,52054221	0,120731447	16,97354919	13,30263786	23,05680857	26,84263186	89,68102571	71,2222324	0	0	1	0	0,704	10,6	1,04679803	680,8599555
410390	Campina Da Lagoa	22	0	15394	19,32	581,6242	1,293031586	12,52054161	6,067512906	16,97354919	17,96818514	23,05680842	75,31085143	89,68102469	0	0	1	0	0,704	10,6	1,04679803	680,8599555
410390	Campina Da Lagoa	23	0	15394	19,32	581,6242	3,1419768	1,293031655	10,66225749	6,067512904	20,66168857	17,96818509	79,36725286	75,31085025	0	0	1	0	0,704	10,6	1,04679803	680,8599555
410390	Campina Da Lagoa	24	0	15394	19,32	581,6242	2,818022443	3,141977184	9,299435104	10,66225748	21,28746657	20,66168851	76,97310714	79,36725392	0	0	1	0	0,704	10,6	1,04679803	680,8599555
410390	Campina Da Lagoa	25	0	15394	19,32	581,6242	7,568403883	2,818023149	13,78962366	9,299435101	20,81795171	21,28746658	88,04478429	76,97310754	0	0	1	0	0,704	10,6	1,04679803	680,8599555
410390	Campina Da Lagoa	26	0	15394	19,32	581,6242	7,416163214	7,568403689	13,73751355	13,78962366	23,27253571	20,81795176	84,02043857	88,044783	0	0	1	0	0,704	10,6	1,04679803	680,8599555
410390	Campina Da Lagoa	27	0	15394	19,32	581,6242	14,67177569	7,416163516	14,61787802	13,73751355	21,776791	23,27253572	87,03171286	84,02043927	0	0	1	0	0,704	10,6	1,04679803	680,8599555
410390	Campina Da Lagoa	28	5	15394	19,32	581,6242	2,595641906	14,67177629	12,10974383	14,61787802	22,19013886	21,77679107	81,07554	87,03171251	0	0	1	0	0,704	10,6	1,04679803	680,8599555
410390	Campina Da Lagoa	29	0	15394	19,32	581,6242	4,441314727	2,595642271	9,796929449	12,10974382	19,451444	22,1901388	77,49015	81,07554033	0	0	1	0	0,704	10,6	1,04679803	680,8599555
410390	Campina Da Lagoa	30	1	15394	19,32	581,6242	8,354991511	4,441315072	12,82881896	9,796929449	19,51027971	19,4514441	88,00698857	77,49014877	0	0	1	0	0,704	10,6	1,04679803	680,8599555
410390	Campina Da Lagoa	31	19	15394	19,32	581,6242	3,023528667	8,354991959	14,29201994	12,82881896	26,33069057	19,51027968	74,22202286	88,00698841	0	0	1	0	0,704	10,6	1,04679803	680,8599555
410390	Campina Da Lagoa	32	6	15394	19,32	581,6242	0,076721603	3,02352802	11,44295498	14,29201994	24,49892443	26,33069061	71,61807429	74,2220216	0	0	1	0	0,704	10,6	1,04679803	680,8599555
410390	Campina Da Lagoa	33	5	15394	19,32	581,6242	11,39648694	0,076721599	12,99424226	11,44295498	21,44873071	24,49892433	81,81071571	71,61807614	0	0	1	0	0,704	10,6	1,04679803	680,8599555
410390	Campina Da Lagoa	34	11	15394	19,32	581,6242	1,169776154	11,3964867	13,07186757	12,99424226	24,459909	21,4487308	73,50035286	81,8107157	0	0	1	0	0,704	10,6	1,04679803	680,8599555
410390	Campina Da Lagoa	35	8	15394	19,32	581,6242	9,95437405	1,169776084	16,73210073	13,07186757	28,56964486	24,45990891	73,75002143	73,5003529	0	0	1	0	0,704	10,6	1,04679803	680,8599555
410390	Campina Da Lagoa	36	10	15394	19,32	581,6242	8,442139949	9,954374467	15,48572958	16,73210073	23,24001457	28,56964486	89,41048286	73,75002028	0	0	1	0	0,704	10,6	1,04679803	680,8599555
410390	Campina Da Lagoa	37	14	15394	19,32	581,6242	2,67549093	8,442139832	16,72833457	15,48572958	26,82059814	23,24001449	75,52175143	89,4104828	0	0	1	0	0,704	10,6	1,04679803	680,8599555
410390	Campina Da Lagoa	38	0	15394	19,32	581,6242	11,39058796	2,675490414	13,19890888	16,72833457	25,07920733	26,82059819	73,84388025	75,52174952	0	0	1	0	0,704	10,6	1,04679803	680,8599555
410395	Campina Do Sim�o	14	0	4076	9,09	1015,133311	2,226979471	1,214097627	15,0794103	15,55261027	26,85390743	27,21789252	74,30907571	75,01844533	0	0	1	0	0,63	31,12	0,937426764	134,9194481
410395	Campina Do Sim�o	15	0	4076	9,09	1015,133311	0,636775731	2,226979474	13,42189219	15,0794103	25,89976971	26,85390742	72,13477857	74,30907656	0	0	1	0	0,63	31,12	0,937426764	134,9194481
410395	Campina Do Sim�o	16	0	4076	9,09	1015,133311	4,967558401	0,636775679	12,72454686	13,42189219	23,43922557	25,8997696	76,08622714	72,13477803	0	0	1	0	0,63	31,12	0,937426764	134,9194481
410395	Campina Do Sim�o	17	0	4076	9,09	1015,133311	0,038368777	4,967558464	12,18456178	12,72454686	24,12858386	23,43922548	71,08761714	76,0862289	0	0	1	0	0,63	31,12	0,937426764	134,9194481
410395	Campina Do Sim�o	18	0	4076	9,09	1015,133311	6,115694914	0,038368783	11,23807011	12,18456177	21,52931443	24,12858385	81,77922143	71,08761716	0	0	1	0	0,63	31,12	0,937426764	134,9194481
410395	Campina Do Sim�o	19	0	4076	9,09	1015,133311	6,958832943	6,115695308	11,21767368	11,23807011	22,18723671	21,52931435	79,54581286	81,77922291	0	0	1	0	0,63	31,12	0,937426764	134,9194481
410395	Campina Do Sim�o	20	0	4076	9,09	1015,133311	0,119847783	6,958831802	10,3880033	11,21767368	23,182933	22,18723693	73,91997143	79,54581239	0	0	1	0	0,63	31,12	0,937426764	134,9194481
410395	Campina Do Sim�o	21	0	4076	9,09	1015,133311	8,829060294	0,119847781	13,48504694	10,3880033	19,44716	23,18293292	91,16575857	73,91997381	0	0	1	0	0,63	31,12	0,937426764	134,9194481
410395	Campina Do Sim�o	22	0	4076	9,09	1015,133311	2,021922574	8,829061113	3,037513767	13,48504694	15,35242943	19,44716005	72,57960286	91,1657574	0	0	1	0	0,63	31,12	0,937426764	134,9194481
410395	Campina Do Sim�o	23	0	4076	9,09	1015,133311	3,701175249	2,021922744	7,729167773	3,037513766	18,02611886	15,35242952	80,99616714	72,579601	0	0	1	0	0,63	31,12	0,937426764	134,9194481
410395	Campina Do Sim�o	24	0	4076	9,09	1015,133311	3,592780271	3,701175733	6,593931547	7,729167772	18,24035414	18,02611884	78,73181286	80,99616741	0	0	1	0	0,63	31,12	0,937426764	134,9194481
410395	Campina Do Sim�o	25	0	4076	9,09	1015,133311	6,078966111	3,592779871	10,66493455	6,593931546	18,31126186	18,24035412	87,39431857	78,73181445	0	0	1	0	0,63	31,12	0,937426764	134,9194481
410395	Campina Do Sim�o	26	0	4076	9,09	1015,133311	6,844980699	6,078965351	9,690171971	10,66493455	20,16808286	18,31126193	83,18292286	87,39431993	0	0	1	0	0,63	31,12	0,937426764	134,9194481
410395	Campina Do Sim�o	27	0	4076	9,09	1015,133311	15,89923459	6,844980245	11,83203074	9,690171972	18,49479257	20,16808265	88,48582571	83,18292188	0	0	1	0	0,63	31,12	0,937426764	134,9194481
410395	Campina Do Sim�o	28	0	4076	9,09	1015,133311	3,385122096	15,89923567	9,405508274	11,83203074	18,96085243	18,49479265	81,10854143	88,48582474	0	0	1	0	0,63	31,12	0,937426764	134,9194481
410395	Campina Do Sim�o	29	1	4076	9,09	1015,133311	5,591090903	3,385121564	7,077684521	9,405508273	16,15993029	18,96085262	81,79909	81,10854302	0	0	1	0	0,63	31,12	0,937426764	134,9194481
410395	Campina Do Sim�o	30	0	4076	9,09	1015,133311	11,09592737	5,591091384	10,31170091	7,077684519	16,579781	16,15993046	90,98294286	81,79909256	0	0	1	0	0,63	31,12	0,937426764	134,9194481
410395	Campina Do Sim�o	31	0	4076	9,09	1015,133311	3,453821473	11,09592719	11,59682865	10,3117009	23,21052357	16,57978092	73,96132571	90,98294308	0	0	1	0	0,63	31,12	0,937426764	134,9194481
410395	Campina Do Sim�o	32	0	4076	9,09	1015,133311	0,082657999	3,453821612	8,771498046	11,59682865	21,78928971	23,21052357	69,72234714	73,96132684	0	0	1	0	0,63	31,12	0,937426764	134,9194481
410395	Campina Do Sim�o	33	0	4076	9,09	1015,133311	11,86819206	0,082657996	10,22556879	8,771498046	18,28617343	21,7892898	81,00821	69,72234513	0	0	1	0	0,63	31,12	0,937426764	134,9194481
410395	Campina Do Sim�o	34	0	4076	9,09	1015,133311	0,570565041	11,86819192	9,859495877	10,22556879	20,77375214	18,28617323	75,47860143	81,00820936	0	0	1	0	0,63	31,12	0,937426764	134,9194481
410395	Campina Do Sim�o	35	0	4076	9,09	1015,133311	9,820436466	0,570565023	13,82427382	9,859495877	25,372099	20,77375218	71,00836857	75,47860121	0	0	1	0	0,63	31,12	0,937426764	134,9194481
410395	Campina Do Sim�o	36	0	4076	9,09	1015,133311	13,70123586	9,820436809	13,57425432	13,82427382	20,48022143	25,37209896	91,85932714	71,00837107	0	0	1	0	0,63	31,12	0,937426764	134,9194481
410395	Campina Do Sim�o	37	0	4076	9,09	1015,133311	5,072494071	13,70123484	13,9366843	13,57425432	23,559044	20,48022133	79,80925571	91,85932787	0	0	1	0	0,63	31,12	0,937426764	134,9194481
410395	Campina Do Sim�o	38	0	4076	9,09	1015,133311	12,98392073	5,072494461	9,862745217	13,9366843	21,98683053	23,55904418	77,6316519	79,80925552	0	0	1	0	0,63	31,12	0,937426764	134,9194481
410400	Campina Grande Do Sul	14	0	38769	71,93	880,451991	2,065422471	3,239070919	16,642271	16,31943384	26,226234	25,2125072	76,96290429	81,39874893	0	1	1	0	0,718	6,03	15,50745498	8619,385146
410400	Campina Grande Do Sul	15	0	38769	71,93	880,451991	2,559785929	2,065422494	14,74264845	16,642271	23,64494929	26,22623408	80,56985429	76,9629043	0	1	1	0	0,718	6,03	15,50745498	8619,385146
410400	Campina Grande Do Sul	16	0	38769	71,93	880,451991	1,807766571	2,55978596	14,29033183	14,74264845	21,87276129	23,64494909	81,76200143	80,56985378	0	1	1	0	0,718	6,03	15,50745498	8619,385146
410400	Campina Grande Do Sul	17	0	38769	71,93	880,451991	1,044743167	1,807766389	14,23050303	14,29033183	22,16875271	21,87276107	79,70235857	81,76200107	0	1	1	0	0,718	6,03	15,50745498	8619,385146
410400	Campina Grande Do Sul	18	0	38769	71,93	880,451991	4,601082931	1,04474322	13,09873862	14,23050303	22,67423557	22,16875273	80,52482286	79,70235827	0	1	1	0	0,718	6,03	15,50745498	8619,385146
410400	Campina Grande Do Sul	19	0	38769	71,93	880,451991	1,626225986	4,601083614	13,11336495	13,09873862	22,69355843	22,67423555	79,10648857	80,52481989	0	1	1	0	0,718	6,03	15,50745498	8619,385146
410400	Campina Grande Do Sul	20	0	38769	71,93	880,451991	0,240148287	1,626226042	11,50853469	13,11336495	22,59820043	22,69355836	78,69122571	79,10648763	0	1	1	0	0,718	6,03	15,50745498	8619,385146
410400	Campina Grande Do Sul	21	0	38769	71,93	880,451991	2,187705986	0,240148297	13,37832807	11,50853469	19,33891686	22,59820042	89,54092571	78,6912235	0	1	1	0	0,718	6,03	15,50745498	8619,385146
410400	Campina Grande Do Sul	22	0	38769	71,93	880,451991	0,538407789	2,187705871	4,65416446	13,37832807	18,48767114	19,33891702	67,67090143	89,54092628	0	1	1	0	0,718	6,03	15,50745498	8619,385146
410400	Campina Grande Do Sul	23	0	38769	71,93	880,451991	3,401786693	0,538407796	9,778588406	4,654164459	18,05736729	18,48767117	84,42466286	67,67090091	0	1	1	0	0,718	6,03	15,50745498	8619,385146
410400	Campina Grande Do Sul	24	0	38769	71,93	880,451991	2,314153427	3,401786536	8,208495606	9,778588405	18,97365929	18,05736731	80,10704571	84,42466376	0	1	1	0	0,718	6,03	15,50745498	8619,385146
410400	Campina Grande Do Sul	25	3	38769	71,93	880,451991	4,287673631	2,31415294	10,5894199	8,208495607	18,36102343	18,97365935	86,92691857	80,10704686	0	1	1	0	0,718	6,03	15,50745498	8619,385146
410400	Campina Grande Do Sul	26	0	38769	71,93	880,451991	4,029092171	4,287673935	10,75357385	10,5894199	19,45235657	18,36102343	86,97311857	86,92691907	0	1	1	0	0,718	6,03	15,50745498	8619,385146
410400	Campina Grande Do Sul	27	3	38769	71,93	880,451991	11,01954196	4,029091901	12,11668298	10,75357385	18,71929843	19,45235667	89,68184714	86,97311742	0	1	1	0	0,718	6,03	15,50745498	8619,385146
410400	Campina Grande Do Sul	28	2	38769	71,93	880,451991	5,280130394	11,01954139	10,182115	12,11668298	18,06529686	18,71929839	83,78976714	89,68184672	0	1	1	0	0,718	6,03	15,50745498	8619,385146
410400	Campina Grande Do Sul	29	14	38769	71,93	880,451991	10,58556523	5,280130609	9,652505444	10,182115	15,30043186	18,06529677	89,40161857	83,78976771	0	1	1	0	0,718	6,03	15,50745498	8619,385146
410400	Campina Grande Do Sul	30	58	38769	71,93	880,451991	14,515912	10,58556617	10,75272826	9,652505444	14,42344629	15,30043196	95,74069571	89,40161949	0	1	1	0	0,718	6,03	15,50745498	8619,385146
410400	Campina Grande Do Sul	31	54	38769	71,93	880,451991	1,421477536	14,51591176	11,2128881	10,75272826	21,64704729	14,42344636	78,22305	95,74069538	0	1	1	0	0,718	6,03	15,50745498	8619,385146
410400	Campina Grande Do Sul	32	25	38769	71,93	880,451991	0,095084817	1,421477563	9,849857334	11,2128881	20,722132	21,6470472	75,93364857	78,22305078	0	1	1	0	0,718	6,03	15,50745498	8619,385146
410400	Campina Grande Do Sul	33	12	38769	71,93	880,451991	6,258168563	0,095084822	11,33169325	9,849857334	18,91703729	20,72213203	83,96439571	75,9336479	0	1	1	0	0,718	6,03	15,50745498	8619,385146
410400	Campina Grande Do Sul	34	16	38769	71,93	880,451991	1,481979743	6,258169483	11,23336773	11,33169325	20,01704043	18,9170374	82,20641429	83,96439275	0	1	1	0	0,718	6,03	15,50745498	8619,385146
410400	Campina Grande Do Sul	35	10	38769	71,93	880,451991	2,137805499	1,481979785	13,85209177	11,23336772	24,39601114	20,01704032	77,00907286	82,20641282	0	1	1	0	0,718	6,03	15,50745498	8619,385146
410400	Campina Grande Do Sul	36	9	38769	71,93	880,451991	13,735764	2,137805032	13,71615401	13,85209177	18,96933371	24,3960113	93,43108286	77,00907191	0	1	1	0	0,718	6,03	15,50745498	8619,385146
410400	Campina Grande Do Sul	37	4	38769	71,93	880,451991	5,319337329	13,73576354	13,58311374	13,71615401	20,85911971	18,96933382	86,46656	93,43108265	0	1	1	0	0,718	6,03	15,50745498	8619,385146
410400	Campina Grande Do Sul	38	1	38769	71,93	880,451991	11,10341341	5,31933737	12,12131936	13,58311374	19,89138657	20,85911968	85,54258608	86,46656131	0	1	1	0	0,718	6,03	15,50745498	8619,385146
410405	Campo Bonito	14	0	4407	10,16	701,214794	2,469887009	0,992702047	16,95595409	17,92934132	29,38719371	30,59728866	71,06175857	69,51576189	0	1	1	0	0,681	11,89	0,683371298	382,5309917
410405	Campo Bonito	15	0	4407	10,16	701,214794	0,229164586	2,469886425	15,67847846	16,95595409	29,31201357	29,38719376	64,84297	71,06175933	0	1	1	0	0,681	11,89	0,683371298	382,5309917
410405	Campo Bonito	16	0	4407	10,16	701,214794	3,819034659	0,22916464	14,97767931	15,67847846	26,94833957	29,31201371	70,78629286	64,84296907	0	1	1	0	0,681	11,89	0,683371298	382,5309917
410405	Campo Bonito	17	0	4407	10,16	701,214794	0,110955631	3,819034638	14,35428831	14,97767931	27,729938	26,94833967	65,53318143	70,78629216	0	1	1	0	0,681	11,89	0,683371298	382,5309917
410405	Campo Bonito	18	0	4407	10,16	701,214794	6,718006887	0,110955634	13,56038078	14,35428831	23,96032929	27,7299379	79,64876429	65,53318181	0	1	1	0	0,681	11,89	0,683371298	382,5309917
410405	Campo Bonito	19	0	4407	10,16	701,214794	10,15919961	6,718007383	13,51526629	13,56038078	24,47720129	23,96032917	78,06246	79,64876361	0	1	1	0	0,681	11,89	0,683371298	382,5309917
410405	Campo Bonito	20	0	4407	10,16	701,214794	0,114355241	10,15919948	12,8717315	13,51526629	26,09652057	24,47720137	70,24476143	78,06246207	0	1	1	0	0,681	11,89	0,683371298	382,5309917
410405	Campo Bonito	21	0	4407	10,16	701,214794	12,54989429	0,114355239	16,11034901	12,8717315	21,82038471	26,09652059	90,44531143	70,24476035	0	1	1	0	0,681	11,89	0,683371298	382,5309917
410405	Campo Bonito	22	0	4407	10,16	701,214794	1,632359186	12,5498937	5,153092686	16,11034901	16,68418857	21,82038478	74,37263143	90,44531133	0	1	1	0	0,681	11,89	0,683371298	382,5309917
410405	Campo Bonito	23	0	4407	10,16	701,214794	3,030556986	1,632359115	9,64045786	5,153092686	19,857255	16,68418862	78,88273714	74,37263014	0	1	1	0	0,681	11,89	0,683371298	382,5309917
410405	Campo Bonito	24	0	4407	10,16	701,214794	3,187289211	3,030557505	8,629870201	9,640457861	20,40218171	19,85725525	76,69786286	78,88273697	0	1	1	0	0,681	11,89	0,683371298	382,5309917
410405	Campo Bonito	25	0	4407	10,16	701,214794	7,989474033	3,187289418	12,91730826	8,6298702	19,90811171	20,4021818	87,79965714	76,69786297	0	1	1	0	0,681	11,89	0,683371298	382,5309917
410405	Campo Bonito	26	0	4407	10,16	701,214794	6,878962029	7,989474423	12,37513538	12,91730826	22,34450871	19,90811162	82,16833857	87,79965709	0	1	1	0	0,681	11,89	0,683371298	382,5309917
410405	Campo Bonito	27	0	4407	10,16	701,214794	14,11239886	6,878962131	13,81837284	12,37513538	20,78174371	22,34450875	87,04071	82,16833711	0	1	1	0	0,681	11,89	0,683371298	382,5309917
410405	Campo Bonito	28	0	4407	10,16	701,214794	2,782118471	14,1123986	11,33824613	13,81837284	20,92883414	20,78174367	80,98569143	87,04071157	0	1	1	0	0,681	11,89	0,683371298	382,5309917
410405	Campo Bonito	29	0	4407	10,16	701,214794	4,07770093	2,782118345	8,462838786	11,33824613	18,43207471	20,92883404	76,62756429	80,98569124	0	1	1	0	0,681	11,89	0,683371298	382,5309917
410405	Campo Bonito	30	0	4407	10,16	701,214794	8,147539814	4,077701641	11,56764699	8,462838785	18,300304	18,43207463	88,09114429	76,62756647	0	1	1	0	0,681	11,89	0,683371298	382,5309917
410405	Campo Bonito	31	0	4407	10,16	701,214794	3,56153546	8,147539251	13,51138912	11,56764699	25,36345857	18,30030397	73,56388	88,09114531	0	1	1	0	0,681	11,89	0,683371298	382,5309917
410405	Campo Bonito	32	0	4407	10,16	701,214794	0,11919363	3,56153506	10,61301501	13,51138912	23,69546357	25,36345863	70,53928857	73,56388203	0	1	1	0	0,681	11,89	0,683371298	382,5309917
410405	Campo Bonito	33	0	4407	10,16	701,214794	11,75957109	0,119193622	12,2318681	10,61301501	20,52305657	23,69546348	80,87906	70,53928803	0	1	1	0	0,681	11,89	0,683371298	382,5309917
410405	Campo Bonito	34	0	4407	10,16	701,214794	1,342115067	11,75957089	12,38948997	12,2318681	23,64444929	20,52305661	72,49450571	80,87905854	0	1	1	0	0,681	11,89	0,683371298	382,5309917
410405	Campo Bonito	35	1	4407	10,16	701,214794	9,337991787	1,342115139	16,13869787	12,38948997	27,95075829	23,64444941	71,42454714	72,49450557	0	1	1	0	0,681	11,89	0,683371298	382,5309917
410405	Campo Bonito	36	1	4407	10,16	701,214794	8,965795414	9,337992409	14,22827412	16,13869786	21,67676557	27,95075831	90,29408857	71,42454893	0	1	1	0	0,681	11,89	0,683371298	382,5309917
410405	Campo Bonito	37	0	4407	10,16	701,214794	3,555722337	8,965796151	15,63439137	14,22827412	25,53100829	21,67676567	76,21043	90,29408935	0	1	1	0	0,681	11,89	0,683371298	382,5309917
410405	Campo Bonito	38	0	4407	10,16	701,214794	11,90839708	3,555722499	11,98516031	15,63439137	24,05546846	25,53100832	74,08455396	76,21043073	0	1	1	0	0,681	11,89	0,683371298	382,5309917
410410	Campo Do Tenente	14	0	7125	23,4	815,356008	1,685293757	1,130947494	15,01312622	15,9218128	26,90198829	27,38604555	76,66496143	78,2671806	0	0	0	0	0,686	13,93	1,935387822	416,6517967
410410	Campo Do Tenente	15	0	7125	23,4	815,356008	1,26629032	1,685293702	13,28787088	15,01312622	25,44060486	26,90198834	78,34420143	76,6649626	0	0	0	0	0,686	13,93	1,935387822	416,6517967
410410	Campo Do Tenente	16	0	7125	23,4	815,356008	3,9733069	1,266290386	12,39383251	13,28787088	22,22422771	25,44060466	85,97244714	78,34420207	0	0	0	0	0,686	13,93	1,935387822	416,6517967
410410	Campo Do Tenente	17	0	7125	23,4	815,356008	0,416587829	3,973307465	12,30503274	12,39383251	23,36072171	22,22422787	81,67969	85,97244877	0	0	0	0	0,686	13,93	1,935387822	416,6517967
410410	Campo Do Tenente	18	0	7125	23,4	815,356008	2,547459143	0,416587811	11,05986509	12,30503274	22,40596971	23,36072185	81,64279857	81,67969169	0	0	0	0	0,686	13,93	1,935387822	416,6517967
410410	Campo Do Tenente	19	0	7125	23,4	815,356008	5,151270757	2,547459146	11,26085934	11,05986509	22,65264086	22,40596961	84,05928	81,64279992	0	0	0	0	0,686	13,93	1,935387822	416,6517967
410410	Campo Do Tenente	20	0	7125	23,4	815,356008	0,03887906	5,151270279	9,827610594	11,26085934	22,87629614	22,65264086	83,26388286	84,05927963	0	0	0	0	0,686	13,93	1,935387822	416,6517967
410410	Campo Do Tenente	21	0	7125	23,4	815,356008	4,994999414	0,038879055	12,57293267	9,827610595	18,92386671	22,87629619	92,47444714	83,26388146	0	0	0	0	0,686	13,93	1,935387822	416,6517967
410410	Campo Do Tenente	22	0	7125	23,4	815,356008	1,506015657	4,994999204	3,114265496	12,57293267	17,405733	18,92386664	73,49090571	92,47444574	0	0	0	0	0,686	13,93	1,935387822	416,6517967
410410	Campo Do Tenente	23	0	7125	23,4	815,356008	2,05460702	1,506015634	7,950141563	3,114265496	18,62806857	17,4057331	85,56555	73,49090581	0	0	0	0	0,686	13,93	1,935387822	416,6517967
410410	Campo Do Tenente	24	0	7125	23,4	815,356008	3,942626736	2,054606907	6,303675923	7,950141563	18,30179114	18,62806852	85,72635286	85,56555023	0	0	0	0	0,686	13,93	1,935387822	416,6517967
410410	Campo Do Tenente	25	0	7125	23,4	815,356008	2,204431244	3,942626622	9,600966596	6,303675924	18,24635486	18,30179119	89,1522	85,72635379	0	0	0	0	0,686	13,93	1,935387822	416,6517967
410410	Campo Do Tenente	26	0	7125	23,4	815,356008	3,329133001	2,204430765	8,327032274	9,600966595	19,330991	18,2463549	84,07501857	89,15220052	0	0	0	0	0,686	13,93	1,935387822	416,6517967
410410	Campo Do Tenente	27	0	7125	23,4	815,356008	9,506864157	3,329132928	11,51181958	8,327032274	18,57657486	19,330991	92,50451714	84,07501865	0	0	0	0	0,686	13,93	1,935387822	416,6517967
410410	Campo Do Tenente	28	0	7125	23,4	815,356008	6,920877596	9,506864712	8,18685515	11,51181958	17,75532271	18,5765749	87,15032714	92,50451857	0	0	0	0	0,686	13,93	1,935387822	416,6517967
410410	Campo Do Tenente	29	0	7125	23,4	815,356008	7,082813906	6,920878321	7,035247689	8,18685515	15,90168857	17,75532269	88,47274	87,15032637	0	0	0	0	0,686	13,93	1,935387822	416,6517967
410410	Campo Do Tenente	30	0	7125	23,4	815,356008	12,32619029	7,082812864	9,835378874	7,035247687	15,340786	15,90168867	93,28596857	88,47273995	0	0	0	0	0,686	13,93	1,935387822	416,6517967
410410	Campo Do Tenente	31	2	7125	23,4	815,356008	3,913271403	12,32618944	9,859373719	9,835378875	21,80643286	15,34078597	85,19119143	93,28596668	0	0	0	0	0,686	13,93	1,935387822	416,6517967
410410	Campo Do Tenente	32	0	7125	23,4	815,356008	0,252425313	3,913271046	8,253251941	9,859373718	22,06128943	21,80643292	78,42802429	85,19119117	0	0	0	0	0,686	13,93	1,935387822	416,6517967
410410	Campo Do Tenente	33	0	7125	23,4	815,356008	7,296295096	0,252425312	10,38283747	8,25325194	20,04354786	22,06128949	83,02705714	78,42802313	0	0	0	0	0,686	13,93	1,935387822	416,6517967
410410	Campo Do Tenente	34	0	7125	23,4	815,356008	0,613585799	7,296295062	9,754830387	10,38283747	20,84562129	20,04354782	82,80149571	83,02705783	0	0	0	0	0,686	13,93	1,935387822	416,6517967
410410	Campo Do Tenente	35	2	7125	23,4	815,356008	4,943711681	0,613585746	12,12403474	9,754830385	25,72309571	20,84562152	77,47253286	82,80149814	0	0	0	0	0,686	13,93	1,935387822	416,6517967
410410	Campo Do Tenente	36	2	7125	23,4	815,356008	18,53138471	4,943712041	13,15755479	12,12403474	18,91385129	25,72309563	93,06854571	77,47253463	0	0	0	0	0,686	13,93	1,935387822	416,6517967
410410	Campo Do Tenente	37	0	7125	23,4	815,356008	6,700162729	18,53138512	12,52241663	13,15755479	21,326453	18,91385138	89,15443714	93,06854673	0	0	0	0	0,686	13,93	1,935387822	416,6517967
410410	Campo Do Tenente	38	0	7125	23,4	815,356008	7,807803493	6,700163437	10,979537	12,52241663	20,39545558	21,32645329	85,5266963	89,15443439	0	0	0	0	0,686	13,93	1,935387822	416,6517967
410420	Campo Largo	14	0	112377	89,94	964,214755	1,773413743	1,433286302	15,69599794	16,10394381	27,47606943	27,37914346	76,33715857	78,17468365	0	1	1	1	0,745	4,25	5,40199554	17767,97149
410420	Campo Largo	15	0	112377	89,94	964,214755	1,557520596	1,773413732	13,88696939	15,69599794	25,48603386	27,47606945	78,90142286	76,33715925	0	1	1	1	0,745	4,25	5,40199554	17767,97149
410420	Campo Largo	16	0	112377	89,94	964,214755	2,312839814	1,55752055	12,89471257	13,88696938	23,14075214	25,48603393	82,87475714	78,90142344	0	1	1	1	0,745	4,25	5,40199554	17767,97149
410420	Campo Largo	17	0	112377	89,94	964,214755	0,40937077	2,312839794	12,69855474	12,89471257	23,72761529	23,14075228	79,99505571	82,87475477	0	1	1	1	0,745	4,25	5,40199554	17767,97149
410420	Campo Largo	18	0	112377	89,94	964,214755	5,102288729	0,40937082	11,93401818	12,69855474	22,81775843	23,72761531	82,72145714	79,99505569	0	1	1	1	0,745	4,25	5,40199554	17767,97149
410420	Campo Largo	19	0	112377	89,94	964,214755	2,302349171	5,102289133	12,10363148	11,93401818	23,17933886	22,81775853	81,91682714	82,72145885	0	1	1	1	0,745	4,25	5,40199554	17767,97149
410420	Campo Largo	20	0	112377	89,94	964,214755	0,071487373	2,30234923	10,3493416	12,10363148	23,60277571	23,179339	80,20373571	81,91682676	0	1	1	1	0,745	4,25	5,40199554	17767,97149
410420	Campo Largo	21	0	112377	89,94	964,214755	3,123129071	0,071487376	12,93048173	10,3493416	19,64052214	23,60277586	91,11917286	80,20373649	0	1	1	1	0,745	4,25	5,40199554	17767,97149
410420	Campo Largo	22	0	112377	89,94	964,214755	0,806408247	3,12312906	3,570240891	12,93048173	18,015584	19,64052213	71,31989	91,11917451	0	1	1	1	0,745	4,25	5,40199554	17767,97149
410420	Campo Largo	23	2	112377	89,94	964,214755	3,634001923	0,806408241	8,762213016	3,570240891	19,111815	18,01558403	84,62405571	71,31989067	0	1	1	1	0,745	4,25	5,40199554	17767,97149
410420	Campo Largo	24	1	112377	89,94	964,214755	2,505494194	3,6340023	6,9488257	8,762213016	19,11934843	19,11181509	82,60190429	84,62405513	0	1	1	1	0,745	4,25	5,40199554	17767,97149
410420	Campo Largo	25	0	112377	89,94	964,214755	3,481415617	2,50549458	10,13241937	6,9488257	18,82666	19,11934835	88,00348	82,60190362	0	1	1	1	0,745	4,25	5,40199554	17767,97149
410420	Campo Largo	26	0	112377	89,94	964,214755	4,395317703	3,481414995	10,02199895	10,13241937	20,03491557	18,82665983	86,35801714	88,00347953	0	1	1	1	0,745	4,25	5,40199554	17767,97149
410420	Campo Largo	27	2	112377	89,94	964,214755	12,521909	4,395316981	11,87363457	10,02199895	19,22374071	20,03491561	90,67733857	86,35801664	0	1	1	1	0,745	4,25	5,40199554	17767,97149
410420	Campo Largo	28	7	112377	89,94	964,214755	4,925583059	12,52190983	9,258395779	11,87363457	18,87064486	19,22374066	84,75858714	90,67733844	0	1	1	1	0,745	4,25	5,40199554	17767,97149
410420	Campo Largo	29	16	112377	89,94	964,214755	8,476231829	4,925582517	8,6200488	9,258395778	16,36384714	18,87064485	88,17961429	84,75858676	0	1	1	1	0,745	4,25	5,40199554	17767,97149
410420	Campo Largo	30	25	112377	89,94	964,214755	12,41561557	8,476231842	11,10411259	8,6200488	15,98134629	16,3638472	93,52347	88,17961245	0	1	1	1	0,745	4,25	5,40199554	17767,97149
410420	Campo Largo	31	42	112377	89,94	964,214755	2,354937593	12,41561595	10,68106012	11,10411259	22,91526943	15,98134642	80,48607571	93,52346992	0	1	1	1	0,745	4,25	5,40199554	17767,97149
410420	Campo Largo	32	45	112377	89,94	964,214755	0,081155971	2,354937405	8,93873913	10,68106012	22,36964729	22,91526942	75,04459143	80,48607447	0	1	1	1	0,745	4,25	5,40199554	17767,97149
410420	Campo Largo	33	36	112377	89,94	964,214755	8,337773223	0,081155971	10,70099932	8,938739131	19,83877757	22,36964717	82,49194571	75,0445921	0	1	1	1	0,745	4,25	5,40199554	17767,97149
410420	Campo Largo	34	25	112377	89,94	964,214755	0,963336034	8,337773766	10,31017414	10,70099933	21,08281714	19,83877763	80,91108571	82,49194578	0	1	1	1	0,745	4,25	5,40199554	17767,97149
410420	Campo Largo	35	22	112377	89,94	964,214755	5,290868201	0,963335996	13,00356906	10,31017414	26,02191143	21,08281722	75,24063	80,91108679	0	1	1	1	0,745	4,25	5,40199554	17767,97149
410420	Campo Largo	36	23	112377	89,94	964,214755	15,60905479	5,290868574	14,05402629	13,00356906	20,18737943	26,02191138	92,03088857	75,24063045	0	1	1	1	0,745	4,25	5,40199554	17767,97149
410420	Campo Largo	37	13	112377	89,94	964,214755	5,307882086	15,60905472	13,53955725	14,05402629	22,368104	20,18737955	86,34982286	92,03088741	0	1	1	1	0,745	4,25	5,40199554	17767,97149
410420	Campo Largo	38	0	112377	89,94	964,214755	11,46739766	5,307881374	11,65707051	13,53955725	21,52769207	22,36810417	83,09908258	86,34982262	0	1	1	1	0,745	4,25	5,40199554	17767,97149
410425	Campo Magro	14	0	24843	90,15	957,507954	1,8042545	1,675406017	15,70161389	15,97223945	27,10575114	26,81154798	76,32344143	78,7461198	0	0	1	0	0,701	5,16	1,185938162	7763,643355
410425	Campo Magro	15	0	24843	90,15	957,507954	1,768536754	1,804254506	13,86568531	15,70161389	24,977859	27,10575108	79,22182714	76,32344479	0	0	1	0	0,701	5,16	1,185938162	7763,643355
410425	Campo Magro	16	0	24843	90,15	957,507954	2,201650346	1,768536686	12,98683111	13,86568531	22,71207386	24,97785918	82,63057429	79,22182662	0	0	1	0	0,701	5,16	1,185938162	7763,643355
410425	Campo Magro	17	0	24843	90,15	957,507954	0,459964084	2,201650378	12,8314857	12,98683111	23,23246543	22,71207378	79,91599286	82,63057434	0	0	1	0	0,701	5,16	1,185938162	7763,643355
410425	Campo Magro	18	0	24843	90,15	957,507954	4,983699757	0,459964104	11,97102637	12,8314857	22,65763343	23,23246554	82,09929714	79,91599392	0	0	1	0	0,701	5,16	1,185938162	7763,643355
410425	Campo Magro	19	0	24843	90,15	957,507954	2,103210343	4,983699545	12,1100169	11,97102637	22,95278329	22,65763338	81,22220714	82,09929782	0	0	1	0	0,701	5,16	1,185938162	7763,643355
410425	Campo Magro	20	0	24843	90,15	957,507954	0,096269939	2,103210284	10,39288574	12,1100169	23,29178171	22,95278324	79,73642	81,22220686	0	0	1	0	0,701	5,16	1,185938162	7763,643355
410425	Campo Magro	21	0	24843	90,15	957,507954	2,633470414	0,096269938	12,80312534	10,39288574	19,37831429	23,29178161	90,83084429	79,73642005	0	0	1	0	0,701	5,16	1,185938162	7763,643355
410425	Campo Magro	22	0	24843	90,15	957,507954	0,765384363	2,633470334	3,568404239	12,80312534	17,93415586	19,37831398	70,40914857	90,83084648	0	0	1	0	0,701	5,16	1,185938162	7763,643355
410425	Campo Magro	23	0	24843	90,15	957,507954	3,557473957	0,765384391	8,76077482	3,568404238	18,81395957	17,93415572	84,47527286	70,40914816	0	0	1	0	0,701	5,16	1,185938162	7763,643355
410425	Campo Magro	24	0	24843	90,15	957,507954	2,49122994	3,557474462	7,002712509	8,76077482	18,93987686	18,81395946	82,04753857	84,47527284	0	0	1	0	0,701	5,16	1,185938162	7763,643355
410425	Campo Magro	25	0	24843	90,15	957,507954	3,562143687	2,491230389	10,00801682	7,002712508	18,61067371	18,93987698	87,59560571	82,04753739	0	0	1	0	0,701	5,16	1,185938162	7763,643355
410425	Campo Magro	26	0	24843	90,15	957,507954	4,263484993	3,562144225	9,93626917	10,00801682	19,77906829	18,61067364	86,27673286	87,59560531	0	0	1	0	0,701	5,16	1,185938162	7763,643355
410425	Campo Magro	27	0	24843	90,15	957,507954	12,22879546	4,263485423	11,75292111	9,936269169	18,99394457	19,77906828	90,38574714	86,27673349	0	0	1	0	0,701	5,16	1,185938162	7763,643355
410425	Campo Magro	28	0	24843	90,15	957,507954	4,989331621	12,22879458	9,260125031	11,75292111	18,55708014	18,99394458	84,45099	90,38574744	0	0	1	0	0,701	5,16	1,185938162	7763,643355
410425	Campo Magro	29	0	24843	90,15	957,507954	8,842574629	4,989332096	8,654328184	9,26012503	15,99635114	18,55708008	88,43634571	84,45099056	0	0	1	0	0,701	5,16	1,185938162	7763,643355
410425	Campo Magro	30	0	24843	90,15	957,507954	12,80143114	8,842574243	10,87606563	8,654328184	15,54373071	15,99635123	93,94110143	88,43634394	0	0	1	0	0,701	5,16	1,185938162	7763,643355
410425	Campo Magro	31	0	24843	90,15	957,507954	2,19961223	12,80143147	10,62341096	10,87606563	22,56375186	15,54373075	79,85659857	93,94110096	0	0	1	0	0,701	5,16	1,185938162	7763,643355
410425	Campo Magro	32	2	24843	90,15	957,507954	0,082651719	2,199612234	8,915580807	10,62341096	21,99145586	22,56375194	74,85653143	79,85659681	0	0	1	0	0,701	5,16	1,185938162	7763,643355
410425	Campo Magro	33	3	24843	90,15	957,507954	7,925077571	0,082651721	10,66148801	8,915580806	19,532926	21,99145592	82,50658	74,85653107	0	0	1	0	0,701	5,16	1,185938162	7763,643355
410425	Campo Magro	34	2	24843	90,15	957,507954	1,046083241	7,925078552	10,30479257	10,66148801	20,77747557	19,53292607	80,92240857	82,50657893	0	0	1	0	0,701	5,16	1,185938162	7763,643355
410425	Campo Magro	35	2	24843	90,15	957,507954	4,651592717	1,046083284	13,003396	10,30479257	25,68284314	20,77747565	75,10026286	80,92240783	0	0	1	0	0,701	5,16	1,185938162	7763,643355
410425	Campo Magro	36	1	24843	90,15	957,507954	15,38158791	4,651593058	13,81133953	13,003396	19,79729757	25,6828431	92,34889857	75,10026318	0	0	1	0	0,701	5,16	1,185938162	7763,643355
410425	Campo Magro	37	0	24843	90,15	957,507954	5,348668457	15,38158682	13,35547822	13,81133952	21,91707871	19,79729784	86,46599571	92,34889984	0	0	1	0	0,701	5,16	1,185938162	7763,643355
410425	Campo Magro	38	0	24843	90,15	957,507954	11,35242104	5,348668846	11,54704342	13,35547822	21,0834334	21,91707885	83,64142692	86,46599383	0	0	1	0	0,701	5,16	1,185938162	7763,643355
410430	Campo Mour�o	14	0	87194	115,05	597,698781	1,625523374	1,261614923	17,76451981	18,46400918	30,07380957	30,78203984	71,75676714	70,21135828	0	1	1	1	0,757	4,58	7,858340319	1717,506519
410430	Campo Mour�o	15	0	87194	115,05	597,698781	0,219715976	1,625523292	16,34581684	17,76451981	29,400575	30,07380961	66,53152429	71,75676603	0	1	1	1	0,757	4,58	7,858340319	1717,506519
410430	Campo Mour�o	16	0	87194	115,05	597,698781	1,551817144	0,219716045	15,66821967	16,34581684	28,14524986	29,40057502	67,73887857	66,53152516	0	1	1	1	0,757	4,58	7,858340319	1717,506519
410430	Campo Mour�o	17	0	87194	115,05	597,698781	0,270842893	1,551817201	14,93290381	15,66821967	28,61769371	28,14524984	63,15981143	67,73887852	0	1	1	1	0,757	4,58	7,858340319	1717,506519
410430	Campo Mour�o	18	0	87194	115,05	597,698781	4,996479037	0,270842914	14,29966431	14,93290381	24,69940029	28,61769378	80,22577429	63,15981183	0	1	1	1	0,757	4,58	7,858340319	1717,506519
410430	Campo Mour�o	19	0	87194	115,05	597,698781	8,849806671	4,996479399	14,46646106	14,29966431	25,59011486	24,69940028	77,23975571	80,22577234	0	1	1	1	0,757	4,58	7,858340319	1717,506519
410430	Campo Mour�o	20	0	87194	115,05	597,698781	0,144719153	8,84980636	13,10950147	14,46646106	26,36879057	25,59011506	69,58767429	77,23975702	0	1	1	1	0,757	4,58	7,858340319	1717,506519
410430	Campo Mour�o	21	0	87194	115,05	597,698781	11,20682986	0,144719148	16,67530823	13,10950147	23,48559543	26,36879046	87,60912714	69,58767587	0	1	1	1	0,757	4,58	7,858340319	1717,506519
410430	Campo Mour�o	22	0	87194	115,05	597,698781	1,089325593	11,20683038	6,41186081	16,67530823	18,149406	23,48559552	73,30890429	87,60912826	0	1	1	1	0,757	4,58	7,858340319	1717,506519
410430	Campo Mour�o	23	0	87194	115,05	597,698781	3,512089963	1,089325621	11,00029542	6,411860811	20,506325	18,14940605	78,94319857	73,30890509	0	1	1	1	0,757	4,58	7,858340319	1717,506519
410430	Campo Mour�o	24	0	87194	115,05	597,698781	2,798282857	3,512090501	9,281359963	11,00029542	20,98767614	20,50632496	76,02475	78,94319826	0	1	1	1	0,757	4,58	7,858340319	1717,506519
410430	Campo Mour�o	25	0	87194	115,05	597,698781	6,557026067	2,798282703	13,62685067	9,281359963	20,89409686	20,9876759	86,43173286	76,02475135	0	1	1	1	0,757	4,58	7,858340319	1717,506519
410430	Campo Mour�o	26	1	87194	115,05	597,698781	7,8728779	6,557026606	13,95709208	13,62685067	22,97345229	20,89409695	86,28293571	86,43173267	0	1	1	1	0,757	4,58	7,858340319	1717,506519
410430	Campo Mour�o	27	0	87194	115,05	597,698781	14,2091455	7,872878364	14,48789346	13,95709208	21,80280543	22,97345228	85,73363429	86,28293532	0	1	1	1	0,757	4,58	7,858340319	1717,506519
410430	Campo Mour�o	28	4	87194	115,05	597,698781	2,312123459	14,2091453	11,9847293	14,48789346	22,27771129	21,80280542	79,62302714	85,73363543	0	1	1	1	0,757	4,58	7,858340319	1717,506519
410430	Campo Mour�o	29	10	87194	115,05	597,698781	5,167263629	2,312123366	10,59461922	11,9847293	19,41778071	22,27771123	79,46266714	79,6230254	0	1	1	1	0,757	4,58	7,858340319	1717,506519
410430	Campo Mour�o	30	37	87194	115,05	597,698781	7,526838623	5,167263349	13,13816818	10,59461922	20,12575957	19,41778063	88,71165857	79,4626667	0	1	1	1	0,757	4,58	7,858340319	1717,506519
410430	Campo Mour�o	31	44	87194	115,05	597,698781	2,072449706	7,526837544	14,63940822	13,13816818	26,20535786	20,12575949	72,50052857	88,71165928	0	1	1	1	0,757	4,58	7,858340319	1717,506519
410430	Campo Mour�o	32	43	87194	115,05	597,698781	0,02531475	2,072449608	11,42967209	14,63940822	24,24343086	26,20535783	69,71887	72,50052836	0	1	1	1	0,757	4,58	7,858340319	1717,506519
410430	Campo Mour�o	33	38	87194	115,05	597,698781	10,26526439	0,025314748	13,08199078	11,42967209	21,01487614	24,24343089	81,89204	69,71886874	0	1	1	1	0,757	4,58	7,858340319	1717,506519
410430	Campo Mour�o	34	42	87194	115,05	597,698781	0,719886817	10,26526423	12,8576713	13,08199078	23,97020786	21,01487589	73,57957	81,89204002	0	1	1	1	0,757	4,58	7,858340319	1717,506519
410430	Campo Mour�o	35	47	87194	115,05	597,698781	9,957365499	0,719886928	16,87840821	12,8576713	28,15743786	23,97020779	72,61797143	73,5795687	0	1	1	1	0,757	4,58	7,858340319	1717,506519
410430	Campo Mour�o	36	26	87194	115,05	597,698781	9,141441886	9,957365291	15,82114694	16,87840821	24,04676614	28,15743784	89,01187286	72,61797183	0	1	1	1	0,757	4,58	7,858340319	1717,506519
410430	Campo Mour�o	37	18	87194	115,05	597,698781	1,892380561	9,141442493	16,82663006	15,82114694	27,07110486	24,04676623	74,73720857	89,01187301	0	1	1	1	0,757	4,58	7,858340319	1717,506519
410430	Campo Mour�o	38	1	87194	115,05	597,698781	9,103499104	1,892380488	13,2802766	16,82663006	24,79500831	27,07110495	74,99154634	74,73721046	0	1	1	1	0,757	4,58	7,858340319	1717,506519
410440	C�ndido De Abreu	14	0	16655	11,03	515,368087	1,93923123	1,299872578	16,55752413	17,22210206	29,26496943	29,74221747	76,31780286	75,36385525	0	1	1	0	0,629	27,42	1,270507651	536,9831532
410440	C�ndido De Abreu	15	0	16655	11,03	515,368087	0,362015464	1,939231267	14,76057338	16,55752413	28,03118186	29,26496919	74,85021429	76,31780071	0	1	1	0	0,629	27,42	1,270507651	536,9831532
410440	C�ndido De Abreu	16	0	16655	11,03	515,368087	2,154075301	0,362015489	13,81956702	14,76057338	26,12140257	28,03118184	77,71669429	74,8502136	0	1	1	0	0,629	27,42	1,270507651	536,9831532
410440	C�ndido De Abreu	17	0	16655	11,03	515,368087	0,382237019	2,154075292	13,1125423	13,81956702	26,86109214	26,12140253	73,93682714	77,71669437	0	1	1	0	0,629	27,42	1,270507651	536,9831532
410440	C�ndido De Abreu	18	0	16655	11,03	515,368087	6,136814334	0,382236949	12,78149758	13,1125423	23,70340914	26,86109225	84,77335714	73,93682777	0	1	1	0	0,629	27,42	1,270507651	536,9831532
410440	C�ndido De Abreu	19	0	16655	11,03	515,368087	4,754756629	6,136814191	13,10302222	12,78149758	24,41226429	23,70340896	82,19767857	84,77335783	0	1	1	0	0,629	27,42	1,270507651	536,9831532
410440	C�ndido De Abreu	20	0	16655	11,03	515,368087	0,048256549	4,754756122	11,19493875	13,10302222	24,92152514	24,41226451	78,09968714	82,19767959	0	1	1	0	0,629	27,42	1,270507651	536,9831532
410440	C�ndido De Abreu	21	0	16655	11,03	515,368087	8,739773403	0,048256541	15,06271167	11,19493875	21,86882929	24,92152507	90,73756429	78,09968693	0	1	1	0	0,629	27,42	1,270507651	536,9831532
410440	C�ndido De Abreu	22	0	16655	11,03	515,368087	1,048363333	8,739773569	4,757102856	15,06271166	18,18496229	21,86882916	75,05474429	90,73756399	0	1	1	0	0,629	27,42	1,270507651	536,9831532
410440	C�ndido De Abreu	23	0	16655	11,03	515,368087	4,170407361	1,048363334	9,621907896	4,757102856	19,90594714	18,18496227	83,64841571	75,05474508	0	1	1	0	0,629	27,42	1,270507651	536,9831532
410440	C�ndido De Abreu	24	0	16655	11,03	515,368087	2,51282472	4,17040728	7,778128654	9,621907895	20,14266371	19,90594713	81,73941143	83,64841461	0	1	1	0	0,629	27,42	1,270507651	536,9831532
410440	C�ndido De Abreu	25	0	16655	11,03	515,368087	5,09377305	2,512824622	12,23288881	7,778128655	20,08009014	20,14266358	89,20886	81,73941012	0	1	1	0	0,629	27,42	1,270507651	536,9831532
410440	C�ndido De Abreu	26	0	16655	11,03	515,368087	6,959219886	5,093773613	12,22053753	12,23288881	21,96162886	20,08009004	87,85183	89,20885882	0	1	1	0	0,629	27,42	1,270507651	536,9831532
410440	C�ndido De Abreu	27	0	16655	11,03	515,368087	16,41002754	6,959219952	13,31669388	12,22053753	20,59858671	21,96162887	89,70594571	87,85182928	0	1	1	0	0,629	27,42	1,270507651	536,9831532
410440	C�ndido De Abreu	28	1	16655	11,03	515,368087	3,446509014	16,41002746	10,64075326	13,31669388	21,34385329	20,59858693	82,95896714	89,70594591	0	1	1	0	0,629	27,42	1,270507651	536,9831532
410440	C�ndido De Abreu	29	0	16655	11,03	515,368087	6,505549184	3,446508438	9,550535031	10,64075326	18,33122729	21,34385322	84,34205571	82,95896742	0	1	1	0	0,629	27,42	1,270507651	536,9831532
410440	C�ndido De Abreu	30	0	16655	11,03	515,368087	10,95386834	6,505549745	12,80167759	9,550535032	18,80123986	18,33122732	90,99424	84,34205484	0	1	1	0	0,629	27,42	1,270507651	536,9831532
410440	C�ndido De Abreu	31	5	16655	11,03	515,368087	2,534404831	10,95386719	12,69546493	12,80167759	25,06521314	18,80123992	77,95401286	90,99424144	0	1	1	0	0,629	27,42	1,270507651	536,9831532
410440	C�ndido De Abreu	32	6	16655	11,03	515,368087	0,013870069	2,534404952	10,24943098	12,69546492	23,65886071	25,06521302	73,73382571	77,95401243	0	1	1	0	0,629	27,42	1,270507651	536,9831532
410440	C�ndido De Abreu	33	5	16655	11,03	515,368087	10,77269993	0,013870069	11,62828674	10,24943098	20,57725857	23,65886083	82,95593714	73,733826	0	1	1	0	0,629	27,42	1,270507651	536,9831532
410440	C�ndido De Abreu	34	7	16655	11,03	515,368087	0,584298006	10,77269871	11,27761914	11,62828674	22,67774643	20,57725861	78,67537143	82,95593619	0	1	1	0	0,629	27,42	1,270507651	536,9831532
410440	C�ndido De Abreu	35	1	16655	11,03	515,368087	9,770853039	0,584298038	14,65017386	11,27761914	27,08881557	22,67774633	75,92906857	78,6753699	0	1	1	0	0,629	27,42	1,270507651	536,9831532
410440	C�ndido De Abreu	36	3	16655	11,03	515,368087	12,43937192	9,770852443	15,95986718	14,65017386	23,15127357	27,08881554	89,72739143	75,92906686	0	1	1	0	0,629	27,42	1,270507651	536,9831532
410440	C�ndido De Abreu	37	3	16655	11,03	515,368087	3,526409954	12,43937124	15,86735037	15,95986718	25,83492971	23,15127356	80,33265571	89,72739322	0	1	1	0	0,629	27,42	1,270507651	536,9831532
410440	C�ndido De Abreu	38	1	16655	11,03	515,368087	12,8390188	3,526409559	12,54893871	15,86735036	24,16451103	25,8349297	77,53413642	80,33265711	0	1	1	0	0,629	27,42	1,270507651	536,9831532
410442	Cand�i	14	0	14983	9,9	925,448368	2,393357227	1,177760528	15,85943895	16,57097253	27,60763757	28,44221847	74,9471	75,17293969	0	1	1	0	0,635	22,52	1,903826076	603,2112805
410442	Cand�i	15	0	14983	9,9	925,448368	0,363520359	2,393357175	14,23158228	15,85943895	27,07613457	27,60763759	71,27543714	74,94709799	0	1	1	0	0,635	22,52	1,903826076	603,2112805
410442	Cand�i	16	0	14983	9,9	925,448368	6,324711557	0,363520304	13,51208152	14,23158228	24,10140586	27,07613449	78,56230857	71,27543692	0	1	1	0	0,635	22,52	1,903826076	603,2112805
410442	Cand�i	17	0	14983	9,9	925,448368	0,091012314	6,324711684	13,17675373	13,51208152	25,19985643	24,10140593	72,86582	78,56230776	0	1	1	0	0,635	22,52	1,903826076	603,2112805
410442	Cand�i	18	0	14983	9,9	925,448368	5,218528643	0,091012325	12,12676853	13,17675373	22,23701286	25,19985655	82,42655571	72,86581886	0	1	1	0	0,635	22,52	1,903826076	603,2112805
410442	Cand�i	19	0	14983	9,9	925,448368	8,5280439	5,218528843	11,88904151	12,12676853	22,955692	22,23701297	80,99144	82,42655498	0	1	1	0	0,635	22,52	1,903826076	603,2112805
410442	Cand�i	20	0	14983	9,9	925,448368	0,109186401	8,52804383	11,35294643	11,88904151	23,987567	22,95569215	75,81870571	80,99143921	0	1	1	0	0,635	22,52	1,903826076	603,2112805
410442	Cand�i	21	0	14983	9,9	925,448368	10,27642994	0,109186405	14,56834332	11,35294643	20,04783729	23,98756695	92,12070714	75,81870523	0	1	1	0	0,635	22,52	1,903826076	603,2112805
410442	Cand�i	22	0	14983	9,9	925,448368	2,388477683	10,27642907	4,017264909	14,56834332	15,97612286	20,04783738	74,76397429	92,12070801	0	1	1	0	0,635	22,52	1,903826076	603,2112805
410442	Cand�i	23	0	14983	9,9	925,448368	2,707026306	2,388478228	8,46553592	4,017264909	18,66086829	15,97612277	81,78744286	74,76397552	0	1	1	0	0,635	22,52	1,903826076	603,2112805
410442	Cand�i	24	0	14983	9,9	925,448368	4,184353159	2,707026806	7,415843591	8,465535919	18,839543	18,66086813	80,53977571	81,78744268	0	1	1	0	0,635	22,52	1,903826076	603,2112805
410442	Cand�i	25	0	14983	9,9	925,448368	5,830039016	4,18435351	11,53878998	7,415843592	18,79393557	18,83954308	88,94922286	80,53977521	0	1	1	0	0,635	22,52	1,903826076	603,2112805
410442	Cand�i	26	0	14983	9,9	925,448368	6,315522071	5,830038699	9,92608347	11,53878998	20,68549357	18,79393565	82,38588857	88,9492222	0	1	1	0	0,635	22,52	1,903826076	603,2112805
410442	Cand�i	27	0	14983	9,9	925,448368	13,59792159	6,315522459	12,74135134	9,926083471	19,13484757	20,68549363	89,97354571	82,38588847	0	1	1	0	0,635	22,52	1,903826076	603,2112805
410442	Cand�i	28	0	14983	9,9	925,448368	3,96134259	13,59792174	9,942481526	12,74135134	19,26004086	19,13484761	83,57100143	89,97354636	0	1	1	0	0,635	22,52	1,903826076	603,2112805
410442	Cand�i	29	0	14983	9,9	925,448368	4,289715129	3,961342125	7,086705216	9,942481524	16,91949386	19,26004102	81,51146	83,57100079	0	1	1	0	0,635	22,52	1,903826076	603,2112805
410442	Cand�i	30	1	14983	9,9	925,448368	10,00740156	4,28971544	10,41914653	7,086705217	16,92921329	16,91949374	90,60260714	81,51145958	0	1	1	0	0,635	22,52	1,903826076	603,2112805
410442	Cand�i	31	9	14983	9,9	925,448368	4,410541716	10,00740185	12,05100364	10,41914653	23,695862	16,92921326	77,30199714	90,60260725	0	1	1	0	0,635	22,52	1,903826076	603,2112805
410442	Cand�i	32	0	14983	9,9	925,448368	0,16620748	4,410541221	9,532591553	12,05100364	22,41498471	23,69586204	72,88788286	77,30199704	0	1	1	0	0,635	22,52	1,903826076	603,2112805
410442	Cand�i	33	0	14983	9,9	925,448368	12,42044096	0,166207484	11,01131552	9,532591552	19,53856443	22,4149847	82,11553143	72,88788259	0	1	1	0	0,635	22,52	1,903826076	603,2112805
410442	Cand�i	34	0	14983	9,9	925,448368	0,549420484	12,42044001	10,58960395	11,01131552	21,74239771	19,53856446	77,00544143	82,11553225	0	1	1	0	0,635	22,52	1,903826076	603,2112805
410442	Cand�i	35	0	14983	9,9	925,448368	9,903481094	0,549420547	14,46165119	10,58960395	26,03971957	21,74239763	73,72719714	77,00544118	0	1	1	0	0,635	22,52	1,903826076	603,2112805
410442	Cand�i	36	0	14983	9,9	925,448368	14,24082586	9,903481201	13,89511117	14,46165119	20,53611357	26,03971949	92,36313143	73,7271967	0	1	1	0	0,635	22,52	1,903826076	603,2112805
410442	Cand�i	37	0	14983	9,9	925,448368	5,954642114	14,24082668	14,3375597	13,89511117	23,93484786	20,53611334	80,91653	92,36313254	0	1	1	0	0,635	22,52	1,903826076	603,2112805
410442	Cand�i	38	0	14983	9,9	925,448368	11,10133131	5,9546425	10,46785947	14,3375597	22,28756971	23,93484775	78,50044624	80,91652951	0	1	1	0	0,635	22,52	1,903826076	603,2112805
410445	Cantagalo	14	0	12952	22,2	837,344691	2,397456236	1,184387548	15,99199841	16,63047019	27,80726757	28,53385092	74,18570857	74,28995404	0	1	1	0	0,635	23,91	0,863964813	582,2095191
410445	Cantagalo	15	0	12952	22,2	837,344691	0,399348979	2,397456432	14,41818857	15,99199841	27,20827414	27,80726759	70,46217571	74,18570495	0	1	1	0	0,635	23,91	0,863964813	582,2095191
410445	Cantagalo	16	0	12952	22,2	837,344691	5,650580584	0,399349013	13,66575862	14,41818857	24,55139471	27,20827407	76,52369714	70,46217559	0	1	1	0	0,635	23,91	0,863964813	582,2095191
410445	Cantagalo	17	0	12952	22,2	837,344691	0,080279661	5,650580058	13,25731017	13,66575862	25,45137129	24,55139476	71,07091714	76,52369617	0	1	1	0	0,635	23,91	0,863964813	582,2095191
410445	Cantagalo	18	0	12952	22,2	837,344691	5,972887114	0,080279663	12,3169182	13,25731017	22,43063157	25,45137115	81,95562	71,07091741	0	1	1	0	0,635	23,91	0,863964813	582,2095191
410445	Cantagalo	19	0	12952	22,2	837,344691	8,292294624	5,972887805	12,11187566	12,3169182	23,10532386	22,43063157	79,94872857	81,95561951	0	1	1	0	0,635	23,91	0,863964813	582,2095191
410445	Cantagalo	20	0	12952	22,2	837,344691	0,134440726	8,292294238	11,50288844	12,11187566	24,27795171	23,10532375	74,12947857	79,94872852	0	1	1	0	0,635	23,91	0,863964813	582,2095191
410445	Cantagalo	21	0	12952	22,2	837,344691	10,01859894	0,134440735	14,70105066	11,50288844	20,31964771	24,27795169	91,46184857	74,12947999	0	1	1	0	0,635	23,91	0,863964813	582,2095191
410445	Cantagalo	22	0	12952	22,2	837,344691	2,160182119	10,01859855	4,069761697	14,70105066	16,05748929	20,31964755	74,03215	91,46184824	0	1	1	0	0,635	23,91	0,863964813	582,2095191
410445	Cantagalo	23	0	12952	22,2	837,344691	3,107914913	2,160182738	8,640133507	4,069761695	18,81780686	16,05748905	80,87630429	74,03214805	0	1	1	0	0,635	23,91	0,863964813	582,2095191
410445	Cantagalo	24	0	12952	22,2	837,344691	3,791221043	3,107914236	7,583382057	8,640133508	19,12239186	18,817807	78,90334286	80,87630417	0	1	1	0	0,635	23,91	0,863964813	582,2095191
410445	Cantagalo	25	0	12952	22,2	837,344691	6,392256306	3,791220692	11,6960107	7,583382056	18,97964043	19,12239198	88,23511143	78,9033436	0	1	1	0	0,635	23,91	0,863964813	582,2095191
410445	Cantagalo	26	0	12952	22,2	837,344691	6,745539271	6,392256765	10,51798369	11,6960107	20,97401529	18,97964052	82,41381143	88,23511105	0	1	1	0	0,635	23,91	0,863964813	582,2095191
410445	Cantagalo	27	0	12952	22,2	837,344691	14,53707231	6,745537977	12,81991479	10,5179837	19,36065657	20,97401543	88,85729714	82,41381062	0	1	1	0	0,635	23,91	0,863964813	582,2095191
410445	Cantagalo	28	0	12952	22,2	837,344691	3,3674647	14,53707293	10,25934337	12,81991479	19,640298	19,3606566	82,22890714	88,85729716	0	1	1	0	0,635	23,91	0,863964813	582,2095191
410445	Cantagalo	29	1	12952	22,2	837,344691	4,589756146	3,367465166	7,495194107	10,25934337	17,08699286	19,64029794	80,51556429	82,22890731	0	1	1	0	0,635	23,91	0,863964813	582,2095191
410445	Cantagalo	30	1	12952	22,2	837,344691	10,14295786	4,589755715	10,76448283	7,495194105	17,18399314	17,08699315	90,14059429	80,51556362	0	1	1	0	0,635	23,91	0,863964813	582,2095191
410445	Cantagalo	31	9	12952	22,2	837,344691	3,892410707	10,14295827	12,34734495	10,76448283	24,04669329	17,18399306	75,17412571	90,14059509	0	1	1	0	0,635	23,91	0,863964813	582,2095191
410445	Cantagalo	32	1	12952	22,2	837,344691	0,130741264	3,892411293	9,705919419	12,34734495	22,55489957	24,04669313	71,25664143	75,17412625	0	1	1	0	0,635	23,91	0,863964813	582,2095191
410445	Cantagalo	33	6	12952	22,2	837,344691	12,5278883	0,130741262	11,12719881	9,705919418	19,44649214	22,55489942	81,59131	71,25664117	0	1	1	0	0,635	23,91	0,863964813	582,2095191
410445	Cantagalo	34	1	12952	22,2	837,344691	0,670315837	12,52788923	10,81930592	11,12719881	21,897501	19,44649201	75,57431714	81,59130967	0	1	1	0	0,635	23,91	0,863964813	582,2095191
410445	Cantagalo	35	2	12952	22,2	837,344691	9,988295424	0,670315788	14,77641485	10,81930592	26,22549471	21,89750113	72,57380286	75,57431728	0	1	1	0	0,635	23,91	0,863964813	582,2095191
410445	Cantagalo	36	2	12952	22,2	837,344691	12,98652343	9,988296074	14,03832766	14,77641485	20,92214	26,22549497	91,83653429	72,57380273	0	1	1	0	0,635	23,91	0,863964813	582,2095191
410445	Cantagalo	37	0	12952	22,2	837,344691	5,254121771	12,98652403	14,64966052	14,03832766	24,30272986	20,92214015	79,40642	91,83653322	0	1	1	0	0,635	23,91	0,863964813	582,2095191
410445	Cantagalo	38	0	12952	22,2	837,344691	12,11095721	5,254122199	10,66857915	14,64966052	22,65818042	24,30272973	77,24295042	79,40642015	0	1	1	0	0,635	23,91	0,863964813	582,2095191
410450	Capanema	14	0	18526	44,25	387,125094	4,381578024	0,921524302	17,46332011	19,21302381	30,15945486	32,56515013	72,90443429	69,69571754	0	1	1	0	0,706	6,6	1,231197473	541,4820624
410450	Capanema	15	0	18526	44,25	387,125094	0,066638931	4,381578789	16,20386045	17,46332011	31,05189271	30,15945471	64,32236	72,90443369	0	1	1	0	0,706	6,6	1,231197473	541,4820624
410450	Capanema	16	0	18526	44,25	387,125094	5,656976549	0,066638934	15,73310114	16,20386045	27,51355457	31,05189286	75,92517	64,32236009	0	1	1	0	0,706	6,6	1,231197473	541,4820624
410450	Capanema	17	0	18526	44,25	387,125094	0,185244666	5,656976714	15,14681963	15,73310114	28,80708614	27,51355449	71,02352286	75,92516866	0	1	1	0	0,706	6,6	1,231197473	541,4820624
410450	Capanema	18	0	18526	44,25	387,125094	5,479603671	0,185244673	14,24410709	15,14681963	24,85904586	28,80708587	80,57542571	71,02352209	0	1	1	0	0,706	6,6	1,231197473	541,4820624
410450	Capanema	19	0	18526	44,25	387,125094	12,75745313	5,479604009	14,15108996	14,24410709	25,39991629	24,85904585	80,98759571	80,57542544	0	1	1	0	0,706	6,6	1,231197473	541,4820624
410450	Capanema	20	0	18526	44,25	387,125094	0,021461307	12,75745331	14,03370097	14,15108996	27,21587671	25,39991629	73,86164714	80,98759396	0	1	1	0	0,706	6,6	1,231197473	541,4820624
410450	Capanema	21	0	18526	44,25	387,125094	15,75932057	0,021461308	17,1748687	14,03370097	22,434284	27,21587656	92,42323714	73,86164804	0	1	1	0	0,706	6,6	1,231197473	541,4820624
410450	Capanema	22	0	18526	44,25	387,125094	2,352123676	15,75932021	6,00567916	17,1748687	17,12828657	22,43428397	77,92902857	92,42323568	0	1	1	0	0,706	6,6	1,231197473	541,4820624
410450	Capanema	23	0	18526	44,25	387,125094	1,992103123	2,35212385	9,763796781	6,00567916	20,52295329	17,12828643	80,93301143	77,929028	0	1	1	0	0,706	6,6	1,231197473	541,4820624
410450	Capanema	24	1	18526	44,25	387,125094	3,846960081	1,992103743	9,208874857	9,763796781	21,01272229	20,52295314	80,81454	80,93301349	0	1	1	0	0,706	6,6	1,231197473	541,4820624
410450	Capanema	25	4	18526	44,25	387,125094	7,887796656	3,846959988	13,50192645	9,208874857	20,08482857	21,01272231	90,21364857	80,81453942	0	1	1	0	0,706	6,6	1,231197473	541,4820624
410450	Capanema	26	2	18526	44,25	387,125094	4,771821436	7,887797048	11,71915492	13,50192645	22,70353014	20,08482842	80,63164286	90,21364978	0	1	1	0	0,706	6,6	1,231197473	541,4820624
410450	Capanema	27	0	18526	44,25	387,125094	10,02625641	4,77182073	14,52391753	11,71915492	21,36582843	22,70353021	89,38516714	80,63164187	0	1	1	0	0,706	6,6	1,231197473	541,4820624
410450	Capanema	28	4	18526	44,25	387,125094	3,859073194	10,02625637	11,06662455	14,52391753	20,64579286	21,36582851	85,25585	89,38516937	0	1	1	0	0,706	6,6	1,231197473	541,4820624
410450	Capanema	29	10	18526	44,25	387,125094	2,58361718	3,859072941	7,601024694	11,06662454	19,21030614	20,6457927	75,65749571	85,25585077	0	1	1	0	0,706	6,6	1,231197473	541,4820624
410450	Capanema	30	12	18526	44,25	387,125094	4,378463971	2,583617174	10,71327169	7,601024693	18,30423	19,21030607	86,83874857	75,65749541	0	1	1	0	0,706	6,6	1,231197473	541,4820624
410450	Capanema	31	7	18526	44,25	387,125094	5,22488586	4,378463542	13,51216326	10,71327169	25,45398514	18,30423009	79,84960571	86,83874792	0	1	1	0	0,706	6,6	1,231197473	541,4820624
410450	Capanema	32	19	18526	44,25	387,125094	0,3422393	5,224885276	11,11778752	13,51216326	24,36377943	25,45398502	75,19527	79,84960777	0	1	1	0	0,706	6,6	1,231197473	541,4820624
410450	Capanema	33	34	18526	44,25	387,125094	11,6715508	0,342239362	12,98872192	11,11778752	22,22810414	24,36377959	81,36372571	75,19526796	0	1	1	0	0,706	6,6	1,231197473	541,4820624
410450	Capanema	34	49	18526	44,25	387,125094	1,728074041	11,67155127	13,24876648	12,98872192	25,09697171	22,22810398	74,85012	81,36372773	0	1	1	0	0,706	6,6	1,231197473	541,4820624
410450	Capanema	35	31	18526	44,25	387,125094	8,553641216	1,728074097	16,578328	13,24876648	28,96888171	25,09697177	74,11479571	74,8501202	0	1	1	0	0,706	6,6	1,231197473	541,4820624
410450	Capanema	36	5	18526	44,25	387,125094	8,720443	8,553641048	13,77991197	16,578328	20,70108857	28,96888165	89,64784	74,11479385	0	1	1	0	0,706	6,6	1,231197473	541,4820624
410450	Capanema	37	5	18526	44,25	387,125094	5,155963343	8,720442353	15,19709505	13,77991197	25,39754857	20,70108869	79,02009714	89,64783901	0	1	1	0	0,706	6,6	1,231197473	541,4820624
410450	Capanema	38	0	18526	44,25	387,125094	9,20890687	5,155963996	12,47635297	15,19709505	24,05844948	25,39754878	75,37082231	79,02009593	0	1	1	0	0,706	6,6	1,231197473	541,4820624
410460	Capit�o Le�nidas Marques	14	0	14970	54,29	337,892509	3,957371057	1,006656641	17,56566877	19,08555469	30,14329086	32,24717171	72,59602857	69,81153049	0	0	1	0	0,716	7,2	2,379064235	639,9303013
410460	Capit�o Le�nidas Marques	15	0	14970	54,29	337,892509	0,089349949	3,957371331	16,28272943	17,56566877	30,80623343	30,14329072	64,42424429	72,59602772	0	0	1	0	0,716	7,2	2,379064235	639,9303013
410460	Capit�o Le�nidas Marques	16	0	14970	54,29	337,892509	5,362806409	0,089349949	15,73167043	16,28272943	27,51073743	30,80623365	75,02666	64,42424483	0	0	1	0	0,716	7,2	2,379064235	639,9303013
410460	Capit�o Le�nidas Marques	17	0	14970	54,29	337,892509	0,192430656	5,362807331	15,17946709	15,73167042	28,70236214	27,51073738	70,07573	75,02666049	0	0	1	0	0,716	7,2	2,379064235	639,9303013
410460	Capit�o Le�nidas Marques	18	0	14970	54,29	337,892509	5,952964757	0,192430655	14,31937081	15,17946709	24,76183357	28,70236208	80,72073571	70,0757264	0	0	1	0	0,716	7,2	2,379064235	639,9303013
410460	Capit�o Le�nidas Marques	19	0	14970	54,29	337,892509	11,9968967	5,952965276	14,16265882	14,31937081	25,33509929	24,76183366	80,35773286	80,72073666	0	0	1	0	0,716	7,2	2,379064235	639,9303013
410460	Capit�o Le�nidas Marques	20	0	14970	54,29	337,892509	0,037312834	11,9968963	13,98198118	14,16265882	27,120499	25,3350992	73,18258714	80,35773191	0	0	1	0	0,716	7,2	2,379064235	639,9303013
410460	Capit�o Le�nidas Marques	21	0	14970	54,29	337,892509	14,94820071	0,03731284	17,12643913	13,98198118	22,40995986	27,12049913	92,13927714	73,18258688	0	0	1	0	0,716	7,2	2,379064235	639,9303013
410460	Capit�o Le�nidas Marques	22	0	14970	54,29	337,892509	2,143658166	14,94819971	6,005487526	17,12643913	17,17323571	22,40995978	77,17261857	92,13927741	0	0	1	0	0,716	7,2	2,379064235	639,9303013
410460	Capit�o Le�nidas Marques	23	0	14970	54,29	337,892509	2,236160793	2,14365842	9,954072391	6,005487526	20,508224	17,17323556	80,64376714	77,17261986	0	0	1	0	0,716	7,2	2,379064235	639,9303013
410460	Capit�o Le�nidas Marques	24	0	14970	54,29	337,892509	3,642647593	2,23616149	9,293465189	9,954072392	21,033984	20,50822396	79,98162571	80,64376713	0	0	1	0	0,716	7,2	2,379064235	639,9303013
410460	Capit�o Le�nidas Marques	25	0	14970	54,29	337,892509	8,010877221	3,642647223	13,56662952	9,293465188	20,17694429	21,03398394	89,92030857	79,98162476	0	0	1	0	0,716	7,2	2,379064235	639,9303013
410460	Capit�o Le�nidas Marques	26	1	14970	54,29	337,892509	5,278771156	8,010877697	12,05455152	13,56662952	22,74349129	20,1769443	81,19944	89,92030945	0	0	1	0	0,716	7,2	2,379064235	639,9303013
410460	Capit�o Le�nidas Marques	27	0	14970	54,29	337,892509	10,89839453	5,278770968	14,53919858	12,05455152	21,37062086	22,74349144	89,02869143	81,19944077	0	0	1	0	0,716	7,2	2,379064235	639,9303013
410460	Capit�o Le�nidas Marques	28	0	14970	54,29	337,892509	3,482497834	10,89839428	11,35678236	14,53919858	20,84342071	21,37062075	84,51124429	89,02869158	0	0	1	0	0,716	7,2	2,379064235	639,9303013
410460	Capit�o Le�nidas Marques	29	0	14970	54,29	337,892509	2,928474314	3,482498096	7,938370113	11,35678236	19,17003086	20,84342061	75,93995571	84,51124437	0	0	1	0	0,716	7,2	2,379064235	639,9303013
410460	Capit�o Le�nidas Marques	30	0	14970	54,29	337,892509	5,1374783	2,928474918	11,06870357	7,938370113	18,37259257	19,17003082	87,22842429	75,93995562	0	0	1	0	0,716	7,2	2,379064235	639,9303013
410460	Capit�o Le�nidas Marques	31	0	14970	54,29	337,892509	4,889229877	5,1374776	13,64253598	11,06870357	25,61277243	18,37259252	78,51131	87,228425	0	0	1	0	0,716	7,2	2,379064235	639,9303013
410460	Capit�o Le�nidas Marques	32	6	14970	54,29	337,892509	0,291724217	4,889230216	11,20133007	13,64253598	24,31493514	25,61277266	74,35814571	78,51131172	0	0	1	0	0,716	7,2	2,379064235	639,9303013
410460	Capit�o Le�nidas Marques	33	2	14970	54,29	337,892509	12,02279041	0,29172426	12,94214186	11,20133007	22,00922871	24,31493527	81,43886571	74,35814696	0	0	1	0	0,716	7,2	2,379064235	639,9303013
410460	Capit�o Le�nidas Marques	34	10	14970	54,29	337,892509	1,702510066	12,02279054	13,20823877	12,94214186	24,88937786	22,00922878	74,46799286	81,43886588	0	0	1	0	0,716	7,2	2,379064235	639,9303013
410460	Capit�o Le�nidas Marques	35	2	14970	54,29	337,892509	8,593090541	1,702510049	16,64501859	13,20823877	28,85061871	24,88937789	73,68741	74,46799329	0	0	1	0	0,716	7,2	2,379064235	639,9303013
410460	Capit�o Le�nidas Marques	36	0	14970	54,29	337,892509	8,4360926	8,593091559	14,02344234	16,64501859	21,01221957	28,85061865	89,93406	73,687409	0	0	1	0	0,716	7,2	2,379064235	639,9303013
410460	Capit�o Le�nidas Marques	37	0	14970	54,29	337,892509	4,849070229	8,436092708	15,47539148	14,02344234	25,54621357	21,01221951	78,36474714	89,93405947	0	0	1	0	0,716	7,2	2,379064235	639,9303013
410460	Capit�o Le�nidas Marques	38	0	14970	54,29	337,892509	10,00008134	4,849070304	12,50851532	15,47539148	24,20457903	25,54621357	75,03334244	78,36474747	0	0	1	0	0,716	7,2	2,379064235	639,9303013
410465	Carambe�	14	0	19163	29,5	1054,014466	1,49012919	1,043681448	15,02360556	15,53998576	27,60184671	27,68597595	74,94473429	75,72892076	0	1	1	0	0,728	8,9	2,566588718	1090,875486
410465	Carambe�	15	0	19163	29,5	1054,014466	1,175551404	1,490129196	13,29618061	15,02360556	25,79583614	27,60184683	77,01070429	74,94473579	0	1	1	0	0,728	8,9	2,566588718	1090,875486
410465	Carambe�	16	0	19163	29,5	1054,014466	1,45959007	1,17555143	12,21009815	13,29618061	23,75304943	25,79583614	79,29871143	77,01070522	0	1	1	0	0,728	8,9	2,566588718	1090,875486
410465	Carambe�	17	0	19163	29,5	1054,014466	0,248343814	1,459590001	11,64267507	12,21009815	24,16947857	23,75304941	76,17143	79,29871079	0	1	1	0	0,728	8,9	2,566588718	1090,875486
410465	Carambe�	18	0	19163	29,5	1054,014466	6,085139657	0,248343857	11,12691074	11,64267507	22,47375643	24,16947871	82,75511857	76,17143093	0	1	1	0	0,728	8,9	2,566588718	1090,875486
410465	Carambe�	19	0	19163	29,5	1054,014466	2,6094139	6,085139106	11,58111555	11,12691074	22,950649	22,47375646	81,6067	82,7551196	0	1	1	0	0,728	8,9	2,566588718	1090,875486
410465	Carambe�	20	0	19163	29,5	1054,014466	0,049165453	2,609414502	9,561062753	11,58111555	23,62217843	22,95064891	78,15722429	81,60670073	0	1	1	0	0,728	8,9	2,566588718	1090,875486
410465	Carambe�	21	0	19163	29,5	1054,014466	4,475995286	0,049165452	12,55505202	9,561062753	19,82607557	23,6221783	90,70603714	78,15722318	0	1	1	0	0,728	8,9	2,566588718	1090,875486
410465	Carambe�	22	0	19163	29,5	1054,014466	0,72741598	4,475995046	2,885225483	12,55505202	17,26599086	19,8260755	71,57694143	90,70603763	0	1	1	0	0,728	8,9	2,566588718	1090,875486
410465	Carambe�	23	0	19163	29,5	1054,014466	4,454697794	0,727416016	8,125513834	2,885225482	19,04230314	17,26599078	83,49132571	71,5769407	0	1	1	0	0,728	8,9	2,566588718	1090,875486
410465	Carambe�	24	0	19163	29,5	1054,014466	2,262589029	4,454697662	6,174205044	8,125513833	18,88667814	19,04230316	81,48477857	83,49132681	0	1	1	0	0,728	8,9	2,566588718	1090,875486
410465	Carambe�	25	0	19163	29,5	1054,014466	3,979619966	2,262588967	9,879075249	6,174205044	18,85808886	18,88667811	87,46994286	81,48477878	0	1	1	0	0,728	8,9	2,566588718	1090,875486
410465	Carambe�	26	0	19163	29,5	1054,014466	5,554875633	3,979620552	10,1642281	9,879075248	20,27579786	18,85808889	86,72116714	87,46994495	0	1	1	0	0,728	8,9	2,566588718	1090,875486
410465	Carambe�	27	0	19163	29,5	1054,014466	15,28286314	5,554875847	11,48244908	10,1642281	19,16603686	20,27579781	89,56942714	86,72116797	0	1	1	0	0,728	8,9	2,566588718	1090,875486
410465	Carambe�	28	0	19163	29,5	1054,014466	4,358068666	15,28286287	8,908452637	11,48244908	19,36142429	19,16603685	82,71176286	89,56942725	0	1	1	0	0,728	8,9	2,566588718	1090,875486
410465	Carambe�	29	3	19163	29,5	1054,014466	8,372100369	4,358069079	8,396903423	8,908452636	16,56389786	19,36142424	86,66610571	82,71176278	0	1	1	0	0,728	8,9	2,566588718	1090,875486
410465	Carambe�	30	2	19163	29,5	1054,014466	12,22128649	8,372100669	11,41395983	8,396903422	16,81024414	16,56389784	92,48518	86,66610503	0	1	1	0	0,728	8,9	2,566588718	1090,875486
410465	Carambe�	31	11	19163	29,5	1054,014466	2,019114277	12,22128616	10,69706307	11,41395983	23,29632571	16,81024407	78,12231857	92,48518149	0	1	1	0	0,728	8,9	2,566588718	1090,875486
410465	Carambe�	32	2	19163	29,5	1054,014466	0,016511903	2,019114295	8,383985539	10,69706307	22,58771271	23,29632581	72,24843857	78,12231714	0	1	1	0	0,728	8,9	2,566588718	1090,875486
410465	Carambe�	33	8	19163	29,5	1054,014466	8,681773724	0,016511903	10,22999927	8,383985539	19,21374957	22,58771284	81,49421571	72,24843922	0	1	1	0	0,728	8,9	2,566588718	1090,875486
410465	Carambe�	34	5	19163	29,5	1054,014466	0,757115424	8,681773788	9,778619099	10,22999928	20,96787571	19,21374956	78,73021143	81,49421578	0	1	1	0	0,728	8,9	2,566588718	1090,875486
410465	Carambe�	35	0	19163	29,5	1054,014466	7,071718203	0,757115429	12,72507758	9,778619097	26,13071343	20,9678756	72,81658429	78,73020967	0	1	1	0	0,728	8,9	2,566588718	1090,875486
410465	Carambe�	36	0	19163	29,5	1054,014466	15,46244343	7,071717573	14,19649536	12,72507758	21,022009	26,13071339	91,00946143	72,81658375	0	1	1	0	0,728	8,9	2,566588718	1090,875486
410465	Carambe�	37	0	19163	29,5	1054,014466	4,2184735	15,46244379	13,72339813	14,19649536	23,221891	21,02200891	84,02182429	91,0094629	0	1	1	0	0,728	8,9	2,566588718	1090,875486
410465	Carambe�	38	0	19163	29,5	1054,014466	13,01584843	4,218473307	11,2527653	13,72339813	22,30658014	23,221891	80,32909468	84,02182391	0	1	1	0	0,728	8,9	2,566588718	1090,875486
410470	Carl�polis	14	0	13706	30,36	507,023159	0,918319473	1,749197284	18,72997249	19,05015637	30,79314043	30,63828461	71,91986571	71,93184437	0	0	1	0	0,713	9,02	0,957078701	221,8063838
410470	Carl�polis	15	0	13706	30,36	507,023159	1,590737559	0,91831951	17,16457918	18,72997249	28,44042514	30,79314055	72,44513429	71,91986347	0	0	1	0	0,713	9,02	0,957078701	221,8063838
410470	Carl�polis	16	0	13706	30,36	507,023159	0,275308543	1,590737546	16,14672254	17,16457918	28,216638	28,44042508	69,46136429	72,44513525	0	0	1	0	0,713	9,02	0,957078701	221,8063838
410470	Carl�polis	17	0	13706	30,36	507,023159	1,054575089	0,275308558	15,66833342	16,14672254	27,75020814	28,21663805	68,40382429	69,46136486	0	0	1	0	0,713	9,02	0,957078701	221,8063838
410470	Carl�polis	18	0	13706	30,36	507,023159	2,591357189	1,054575114	15,2081127	15,66833342	26,16007586	27,75020819	79,74791429	68,40382478	0	0	1	0	0,713	9,02	0,957078701	221,8063838
410470	Carl�polis	19	0	13706	30,36	507,023159	3,405052183	2,59135651	15,58152468	15,2081127	27,10504071	26,16007582	76,39591429	79,74791453	0	0	1	0	0,713	9,02	0,957078701	221,8063838
410470	Carl�polis	20	0	13706	30,36	507,023159	0,008917277	3,40505173	13,33246909	15,58152468	26,71507114	27,10504056	72,50699429	76,39591552	0	0	1	0	0,713	9,02	0,957078701	221,8063838
410470	Carl�polis	21	0	13706	30,36	507,023159	3,357941571	0,008917286	15,63219521	13,33246909	24,82298743	26,715071	83,43963143	72,50699292	0	0	1	0	0,713	9,02	0,957078701	221,8063838
410470	Carl�polis	22	0	13706	30,36	507,023159	0,418305093	3,357941636	7,521786434	15,63219521	21,582965	24,82298747	68,03459	83,43963068	0	0	1	0	0,713	9,02	0,957078701	221,8063838
410470	Carl�polis	23	0	13706	30,36	507,023159	5,024090417	0,418305054	12,7861601	7,521786434	22,158166	21,58296512	80,06925857	68,0345921	0	0	1	0	0,713	9,02	0,957078701	221,8063838
410470	Carl�polis	24	0	13706	30,36	507,023159	1,506392109	5,024091088	9,966335737	12,7861601	21,98909243	22,15816618	77,71550857	80,06925924	0	0	1	0	0,713	9,02	0,957078701	221,8063838
410470	Carl�polis	25	0	13706	30,36	507,023159	2,74356633	1,506392153	13,02442153	9,966335737	21,97891657	21,98909228	83,03675714	77,71550744	0	0	1	0	0,713	9,02	0,957078701	221,8063838
410470	Carl�polis	26	0	13706	30,36	507,023159	4,5611394	2,743566029	14,67853835	13,02442153	22,511708	21,97891673	90,36626571	83,03675688	0	0	1	0	0,713	9,02	0,957078701	221,8063838
410470	Carl�polis	27	0	13706	30,36	507,023159	10,46522627	4,561138809	14,49358574	14,67853835	23,136873	22,51170817	84,13165857	90,36626552	0	0	1	0	0,713	9,02	0,957078701	221,8063838
410470	Carl�polis	28	0	13706	30,36	507,023159	3,715920771	10,46522524	11,5914319	14,49358574	22,65726043	23,13687309	79,77580143	84,13166063	0	0	1	0	0,713	9,02	0,957078701	221,8063838
410470	Carl�polis	29	1	13706	30,36	507,023159	9,856976519	3,715920112	13,44496297	11,5914319	20,20479286	22,65726058	86,27085286	79,77580117	0	0	1	0	0,713	9,02	0,957078701	221,8063838
410470	Carl�polis	30	2	13706	30,36	507,023159	7,5944318	9,856976609	14,49826565	13,44496297	20,81346886	20,20479286	89,93514571	86,27085336	0	0	1	0	0,713	9,02	0,957078701	221,8063838
410470	Carl�polis	31	5	13706	30,36	507,023159	0,851983739	7,594432593	14,4686971	14,49826564	26,27448071	20,8134687	74,66754143	89,93514681	0	0	1	0	0,713	9,02	0,957078701	221,8063838
410470	Carl�polis	32	5	13706	30,36	507,023159	0,038015779	0,851983693	11,88651905	14,4686971	25,20735757	26,2744808	68,84265	74,66754254	0	0	1	0	0,713	9,02	0,957078701	221,8063838
410470	Carl�polis	33	6	13706	30,36	507,023159	8,3878727	0,038015785	13,76091675	11,88651905	22,44522414	25,20735757	81,13376571	68,84264691	0	0	1	0	0,713	9,02	0,957078701	221,8063838
410470	Carl�polis	34	2	13706	30,36	507,023159	0,7872506	8,387872217	13,5070222	13,76091675	24,03511886	22,44522424	76,65962857	81,13376627	0	0	1	0	0,713	9,02	0,957078701	221,8063838
410470	Carl�polis	35	17	13706	30,36	507,023159	4,721708197	0,787250602	16,68062592	13,5070222	29,06990043	24,03511896	71,08692857	76,65962815	0	0	1	0	0,713	9,02	0,957078701	221,8063838
410470	Carl�polis	36	7	13706	30,36	507,023159	12,22254503	4,721707641	16,98250512	16,68062592	25,46057429	29,06990043	85,59418143	71,08693054	0	0	1	0	0,713	9,02	0,957078701	221,8063838
410470	Carl�polis	37	0	13706	30,36	507,023159	1,85240587	12,22254481	16,74186189	16,98250512	26,63135071	25,46057424	78,35245	85,59418199	0	0	1	0	0,713	9,02	0,957078701	221,8063838
410470	Carl�polis	38	1	13706	30,36	507,023159	6,779744233	1,852405739	15,56173613	16,74186189	24,35078643	26,6313505	80,28986411	78,35244937	0	0	1	0	0,713	9,02	0,957078701	221,8063838
410480	Cascavel	14	0	286205	136,23	769,52822	3,039255889	0,942060173	16,58475253	17,73349552	29,01860371	30,48536087	70,52672286	68,73457566	0	1	1	1	0,782	3,27	8,196029584	4195,133182
410480	Cascavel	15	0	286205	136,23	769,52822	0,321464749	3,039256636	15,36518876	16,58475252	29,22557771	29,01860354	63,66420286	70,5267217	0	1	1	1	0,782	3,27	8,196029584	4195,133182
410480	Cascavel	16	0	286205	136,23	769,52822	3,960853434	0,321464792	14,83070459	15,36518875	26,599584	29,22557759	70,29203143	63,66420084	0	1	1	1	0,782	3,27	8,196029584	4195,133182
410480	Cascavel	17	2	286205	136,23	769,52822	0,09980609	3,960853308	14,12057268	14,83070459	27,35104743	26,59958403	65,31641429	70,29203328	0	1	1	1	0,782	3,27	8,196029584	4195,133182
410480	Cascavel	18	0	286205	136,23	769,52822	6,6811948	0,099806088	13,21346878	14,12057267	23,69929671	27,35104733	78,69881143	65,31641485	0	1	1	1	0,782	3,27	8,196029584	4195,133182
410480	Cascavel	19	1	286205	136,23	769,52822	11,03297699	6,681194287	13,22808187	13,21346878	24,18776443	23,6992967	77,64713	78,69881204	0	1	1	1	0,782	3,27	8,196029584	4195,133182
410480	Cascavel	20	1	286205	136,23	769,52822	0,088365306	11,03297641	12,83257015	13,22808187	25,995135	24,18776456	69,28433	77,64713046	0	1	1	1	0,782	3,27	8,196029584	4195,133182
410480	Cascavel	21	1	286205	136,23	769,52822	13,49793357	0,088365306	15,8137928	12,83257015	21,46532829	25,9951351	90,68883714	69,28432855	0	1	1	1	0,782	3,27	8,196029584	4195,133182
410480	Cascavel	22	4	286205	136,23	769,52822	1,796121184	13,49793381	4,807521289	15,8137928	16,038277	21,46532846	74,10551286	90,68883535	0	1	1	1	0,782	3,27	8,196029584	4195,133182
410480	Cascavel	23	1	286205	136,23	769,52822	2,945790951	1,796121548	9,085046029	4,807521287	19,53873414	16,03827707	78,54893429	74,10551313	0	1	1	1	0,782	3,27	8,196029584	4195,133182
410480	Cascavel	24	12	286205	136,23	769,52822	3,269087917	2,945790944	8,314663131	9,085046027	20,08270414	19,53873417	76,58099571	78,54893472	0	1	1	1	0,782	3,27	8,196029584	4195,133182
410480	Cascavel	25	46	286205	136,23	769,52822	8,422728516	3,269087208	12,52444573	8,314663132	19,50498929	20,08270418	87,54042571	76,58099684	0	1	1	1	0,782	3,27	8,196029584	4195,133182
410480	Cascavel	26	64	286205	136,23	769,52822	6,279797436	8,422728942	11,72993906	12,52444573	22,02595871	19,50498934	81,20166571	87,54042565	0	1	1	1	0,782	3,27	8,196029584	4195,133182
410480	Cascavel	27	49	286205	136,23	769,52822	13,38514497	6,279796575	13,44745072	11,72993906	20,45218329	22,02595879	86,74949429	81,20166622	0	1	1	1	0,782	3,27	8,196029584	4195,133182
410480	Cascavel	28	43	286205	136,23	769,52822	2,906261071	13,38514551	10,83064397	13,44745072	20,33103114	20,45218315	80,92247429	86,74949336	0	1	1	1	0,782	3,27	8,196029584	4195,133182
410480	Cascavel	29	124	286205	136,23	769,52822	3,694401209	2,906261142	7,771746803	10,83064397	18,07743414	20,3310312	75,56598143	80,92247649	0	1	1	1	0,782	3,27	8,196029584	4195,133182
410480	Cascavel	30	597	286205	136,23	769,52822	6,841477757	3,694401114	10,78711438	7,771746802	17,83117614	18,07743406	87,63987286	75,56598087	0	1	1	1	0,782	3,27	8,196029584	4195,133182
410480	Cascavel	31	767	286205	136,23	769,52822	3,860813641	6,841477707	13,19312939	10,78711438	24,930711	17,83117604	73,43755143	87,63987326	0	1	1	1	0,782	3,27	8,196029584	4195,133182
410480	Cascavel	32	563	286205	136,23	769,52822	0,168357193	3,860814286	10,20386836	13,19312939	23,39997043	24,93071119	69,94331143	73,43755284	0	1	1	1	0,782	3,27	8,196029584	4195,133182
410480	Cascavel	33	359	286205	136,23	769,52822	11,35953147	0,168357187	11,98799466	10,20386836	20,21710029	23,39997032	80,09538857	69,94331417	0	1	1	1	0,782	3,27	8,196029584	4195,133182
410480	Cascavel	34	366	286205	136,23	769,52822	1,602274929	11,35953178	12,25735041	11,98799466	23,54297086	20,21710029	71,67262857	80,09538891	0	1	1	1	0,782	3,27	8,196029584	4195,133182
410480	Cascavel	35	292	286205	136,23	769,52822	8,736627266	1,60227495	15,96213214	12,25735041	27,903311	23,54297075	69,91981	71,67262823	0	1	1	1	0,782	3,27	8,196029584	4195,133182
410480	Cascavel	36	216	286205	136,23	769,52822	8,298859571	8,73662699	13,39609264	15,96213214	20,79897671	27,90331076	90,12816	69,91980928	0	1	1	1	0,782	3,27	8,196029584	4195,133182
410480	Cascavel	37	133	286205	136,23	769,52822	3,768375223	8,298858943	14,97457355	13,39609264	24,93896714	20,79897656	76,32823143	90,12816051	0	1	1	1	0,782	3,27	8,196029584	4195,133182
410480	Cascavel	38	0	286205	136,23	769,52822	11,62629279	3,768375204	11,51465552	14,97457355	23,62798901	24,93896706	73,86387782	76,32823016	0	1	1	1	0,782	3,27	8,196029584	4195,133182
410490	Castro	14	0	67084	26,5	978,941694	1,423273589	1,16283163	15,28619985	15,75170618	27,64577729	27,51467308	74,88436714	76,02459762	0	1	1	1	0,703	12,09	2,820667264	2686,553014
410490	Castro	15	0	67084	26,5	978,941694	1,398373604	1,423273593	13,58532123	15,28619985	25,62297857	27,64577719	77,45445	74,88436839	0	1	1	1	0,703	12,09	2,820667264	2686,553014
410490	Castro	16	0	67084	26,5	978,941694	0,983907754	1,398373633	12,52471903	13,58532123	23,81415757	25,62297847	78,82804714	77,45444736	0	1	1	1	0,703	12,09	2,820667264	2686,553014
410490	Castro	17	0	67084	26,5	978,941694	0,279089807	0,983907819	12,03711747	12,52471902	24,15438257	23,81415753	76,03187143	78,82804821	0	1	1	1	0,703	12,09	2,820667264	2686,553014
410490	Castro	18	0	67084	26,5	978,941694	5,992964631	0,279089757	11,46527993	12,03711747	22,80413629	24,15438257	81,98024429	76,03187194	0	1	1	1	0,703	12,09	2,820667264	2686,553014
410490	Castro	19	0	67084	26,5	978,941694	2,367351764	5,992965609	11,94887261	11,46527993	23,16726971	22,8041362	80,90282429	81,98024346	0	1	1	1	0,703	12,09	2,820667264	2686,553014
410490	Castro	20	0	67084	26,5	978,941694	0,066062836	2,367351826	9,815240104	11,94887261	23,68703571	23,16726974	77,77115429	80,90282428	0	1	1	1	0,703	12,09	2,820667264	2686,553014
410490	Castro	21	0	67084	26,5	978,941694	3,923518673	0,066062838	12,64559108	9,815240105	19,97749557	23,6870355	89,99918143	77,77115314	0	1	1	1	0,703	12,09	2,820667264	2686,553014
410490	Castro	22	0	67084	26,5	978,941694	0,524076414	3,923519267	3,169767204	12,64559108	17,74376229	19,97749557	70,78283714	89,99917868	0	1	1	1	0,703	12,09	2,820667264	2686,553014
410490	Castro	23	0	67084	26,5	978,941694	4,290952941	0,524076438	8,495878856	3,169767205	19,11790943	17,74376227	83,25265286	70,78283764	0	1	1	1	0,703	12,09	2,820667264	2686,553014
410490	Castro	24	0	67084	26,5	978,941694	2,035170017	4,290953183	6,479267334	8,495878855	19,09563257	19,1179095	80,78383	83,25265433	0	1	1	1	0,703	12,09	2,820667264	2686,553014
410490	Castro	25	2	67084	26,5	978,941694	3,869484443	2,035170137	9,969236463	6,479267335	18,97664257	19,0956326	86,79626429	80,78382959	0	1	1	1	0,703	12,09	2,820667264	2686,553014
410490	Castro	26	0	67084	26,5	978,941694	5,327279943	3,869485007	10,53324441	9,969236464	20,34086829	18,97664273	86,99567429	86,79626243	0	1	1	1	0,703	12,09	2,820667264	2686,553014
410490	Castro	27	2	67084	26,5	978,941694	14,71896544	5,327280669	11,59964389	10,53324441	19,35558957	20,34086825	89,04994	86,99567374	0	1	1	1	0,703	12,09	2,820667264	2686,553014
410490	Castro	28	2	67084	26,5	978,941694	4,49440655	14,71896627	9,12928523	11,59964389	19,43463229	19,35558973	82,40672286	89,04994072	0	1	1	1	0,703	12,09	2,820667264	2686,553014
410490	Castro	29	8	67084	26,5	978,941694	9,019721749	4,494405969	8,947218174	9,129285229	16,55579614	19,4346321	87,06261857	82,4067215	0	1	1	1	0,703	12,09	2,820667264	2686,553014
410490	Castro	30	10	67084	26,5	978,941694	12,53920006	9,01972142	11,56034731	8,947218175	16,69869786	16,5557962	92,74829429	87,06261839	0	1	1	1	0,703	12,09	2,820667264	2686,553014
410490	Castro	31	27	67084	26,5	978,941694	1,612277443	12,53919984	10,84029474	11,56034731	23,26417229	16,69869783	77,81189143	92,74829388	0	1	1	1	0,703	12,09	2,820667264	2686,553014
410490	Castro	32	27	67084	26,5	978,941694	0,028393196	1,612277485	8,610333269	10,84029474	22,557913	23,26417242	72,40893571	77,81189283	0	1	1	1	0,703	12,09	2,820667264	2686,553014
410490	Castro	33	23	67084	26,5	978,941694	7,809196877	0,02839319	10,48526345	8,610333266	19,35864657	22,55791297	81,57729286	72,40893639	0	1	1	1	0,703	12,09	2,820667264	2686,553014
410490	Castro	34	28	67084	26,5	978,941694	0,894593881	7,809198758	10,11661903	10,48526345	21,06293743	19,35864645	78,81374571	81,57729262	0	1	1	1	0,703	12,09	2,820667264	2686,553014
410490	Castro	35	18	67084	26,5	978,941694	6,201812236	0,894593891	12,89373323	10,11661903	26,19444343	21,06293747	73,27715286	78,81374387	0	1	1	1	0,703	12,09	2,820667264	2686,553014
410490	Castro	36	0	67084	26,5	978,941694	14,76707516	6,201812554	14,23321238	12,89373323	21,04317029	26,19444336	90,86083571	73,27715248	0	1	1	1	0,703	12,09	2,820667264	2686,553014
410490	Castro	37	0	67084	26,5	978,941694	3,895967414	14,76707516	13,79608622	14,23321238	23,05893286	21,04317021	84,02645143	90,86083636	0	1	1	1	0,703	12,09	2,820667264	2686,553014
410490	Castro	38	0	67084	26,5	978,941694	12,45169356	3,89596695	11,66811533	13,79608622	22,16618236	23,05893278	80,91241248	84,02645007	0	1	1	1	0,703	12,09	2,820667264	2686,553014
410500	Catanduvas	14	0	10202	17,54	706,56337	2,868427851	1,001961816	16,71755847	17,73280019	28,92963029	30,29748964	71,32329714	70,05946012	0	1	1	0	0,678	16,54	1,137185982	546,9197616
410500	Catanduvas	15	0	10202	17,54	706,56337	0,281846909	2,868427213	15,40485407	16,71755847	29,05510657	28,92963033	64,75948571	71,32329445	0	1	1	0	0,678	16,54	1,137185982	546,9197616
410500	Catanduvas	16	0	10202	17,54	706,56337	4,921640533	0,28184685	14,81154979	15,40485407	26,23486429	29,05510657	72,40347143	64,75948561	0	1	1	0	0,678	16,54	1,137185982	546,9197616
410500	Catanduvas	17	0	10202	17,54	706,56337	0,134524083	4,921640093	14,26046969	14,81154979	27,13829829	26,23486426	67,05030429	72,40347138	0	1	1	0	0,678	16,54	1,137185982	546,9197616
410500	Catanduvas	18	0	10202	17,54	706,56337	6,358921457	0,134524079	13,30293642	14,26046969	23,54600343	27,1382982	79,64728286	67,05030453	0	1	1	0	0,678	16,54	1,137185982	546,9197616
410500	Catanduvas	19	0	10202	17,54	706,56337	10,82890588	6,358920541	13,12838461	13,30293642	24,11456157	23,54600331	78,41599429	79,64728317	0	1	1	0	0,678	16,54	1,137185982	546,9197616
410500	Catanduvas	20	0	10202	17,54	706,56337	0,104167923	10,82890687	12,83139536	13,12838461	25,81756143	24,11456142	70,82669286	78,41599423	0	1	1	0	0,678	16,54	1,137185982	546,9197616
410500	Catanduvas	21	0	10202	17,54	706,56337	12,89636986	0,10416793	15,85984947	12,83139536	21,26179986	25,81756141	91,32156714	70,82669101	0	1	1	0	0,678	16,54	1,137185982	546,9197616
410500	Catanduvas	22	0	10202	17,54	706,56337	1,971689751	12,89637079	4,90448099	15,85984947	16,141306	21,26179997	74,54009571	91,32156852	0	1	1	0	0,678	16,54	1,137185982	546,9197616
410500	Catanduvas	23	0	10202	17,54	706,56337	2,711143613	1,971689207	9,218973844	4,904480991	19,54474171	16,14130599	79,37365429	74,54009674	0	1	1	0	0,678	16,54	1,137185982	546,9197616
410500	Catanduvas	24	0	10202	17,54	706,56337	3,58534457	2,711143994	8,42123699	9,218973844	20,00681186	19,54474159	77,67722429	79,37365396	0	1	1	0	0,678	16,54	1,137185982	546,9197616
410500	Catanduvas	25	0	10202	17,54	706,56337	7,993953489	3,585343895	12,58735368	8,421236991	19,50071329	20,00681181	88,33228714	77,67722224	0	1	1	0	0,678	16,54	1,137185982	546,9197616
410500	Catanduvas	26	0	10202	17,54	706,56337	6,280782386	7,993953869	11,48871009	12,58735368	21,87163514	19,50071331	81,34291143	88,33228454	0	1	1	0	0,678	16,54	1,137185982	546,9197616
410500	Catanduvas	27	1	10202	17,54	706,56337	12,90171781	6,280782042	13,56918349	11,48871009	20,34924614	21,87163516	87,84064571	81,34291223	0	1	1	0	0,678	16,54	1,137185982	546,9197616
410500	Catanduvas	28	4	10202	17,54	706,56337	3,1110963	12,90171728	10,93589753	13,56918349	20,19191143	20,34924611	82,07786286	87,84064511	0	1	1	0	0,678	16,54	1,137185982	546,9197616
410500	Catanduvas	29	1	10202	17,54	706,56337	3,715008644	3,111096843	7,650143916	10,93589753	18,01156029	20,19191133	76,73939143	82,07786235	0	1	1	0	0,678	16,54	1,137185982	546,9197616
410500	Catanduvas	30	9	10202	17,54	706,56337	7,4295392	3,715008372	10,79394088	7,650143915	17,66569157	18,01156041	88,35754143	76,73939053	0	1	1	0	0,678	16,54	1,137185982	546,9197616
410500	Catanduvas	31	1	10202	17,54	706,56337	4,194193603	7,429539319	13,10159222	10,79394088	24,87096386	17,66569137	74,7332	88,35754205	0	1	1	0	0,678	16,54	1,137185982	546,9197616
410500	Catanduvas	32	5	10202	17,54	706,56337	0,179523223	4,194193738	10,29436043	13,10159222	23,34829586	24,87096386	71,21755857	74,73319872	0	1	1	0	0,678	16,54	1,137185982	546,9197616
410500	Catanduvas	33	6	10202	17,54	706,56337	12,0956419	0,179523232	11,98206435	10,29436043	20,359668	23,34829591	80,85359857	71,21755978	0	1	1	0	0,678	16,54	1,137185982	546,9197616
410500	Catanduvas	34	13	10202	17,54	706,56337	1,413759477	12,09564186	12,10771206	11,98206435	23,37823343	20,35966811	73,01483714	80,85359852	0	1	1	0	0,678	16,54	1,137185982	546,9197616
410500	Catanduvas	35	5	10202	17,54	706,56337	8,991012007	1,413759484	15,88638038	12,10771206	27,695543	23,37823346	71,17034143	73,01483577	0	1	1	0	0,678	16,54	1,137185982	546,9197616
410500	Catanduvas	36	2	10202	17,54	706,56337	9,735196857	8,991012095	13,57548636	15,88638038	20,71385086	27,69554298	91,09478143	71,1703422	0	1	1	0	0,678	16,54	1,137185982	546,9197616
410500	Catanduvas	37	2	10202	17,54	706,56337	4,473908014	9,735195975	15,00455115	13,57548636	24,81971657	20,71385093	77,49517	91,09478023	0	1	1	0	0,678	16,54	1,137185982	546,9197616
410500	Catanduvas	38	0	10202	17,54	706,56337	11,38146531	4,473907819	11,40601448	15,00455115	23,43824774	24,81971635	75,02255917	77,4951695	0	1	1	0	0,678	16,54	1,137185982	546,9197616
410510	Centen�rio Do Sul	14	0	11190	30,09	460,225692	1,122836706	2,325180088	19,34058754	19,6735091	31,86269529	31,83112044	69,49220714	71,37478752	1	0	1	1	0,668	5,81	1,21993726	1757,927423
410510	Centen�rio Do Sul	15	0	11190	30,09	460,225692	0,792881424	1,122836642	17,84189861	19,34058754	30,29376443	31,8626953	66,82757286	69,49220685	1	0	1	1	0,668	5,81	1,21993726	1757,927423
410510	Centen�rio Do Sul	16	1	11190	30,09	460,225692	0,43995143	0,792881471	17,11300357	17,84189861	30,44804471	30,29376441	64,55199286	66,82757388	1	0	1	1	0,668	5,81	1,21993726	1757,927423
410510	Centen�rio Do Sul	17	0	11190	30,09	460,225692	1,151321301	0,439951389	16,08527172	17,11300357	29,65081643	30,44804487	64,59009857	64,55199194	1	0	1	1	0,668	5,81	1,21993726	1757,927423
410510	Centen�rio Do Sul	18	0	11190	30,09	460,225692	1,727418507	1,151321295	15,84229374	16,08527172	26,96518529	29,65081631	78,71019571	64,59009864	1	0	1	1	0,668	5,81	1,21993726	1757,927423
410510	Centen�rio Do Sul	19	0	11190	30,09	460,225692	4,308858024	1,727419184	16,03097904	15,84229374	28,02943357	26,96518524	73,06151	78,71019546	1	0	1	1	0,668	5,81	1,21993726	1757,927423
410510	Centen�rio Do Sul	20	0	11190	30,09	460,225692	0,042559413	4,308857969	14,28816104	16,03097904	27,58152671	28,02943354	70,50404286	73,06151148	1	0	1	1	0,668	5,81	1,21993726	1757,927423
410510	Centen�rio Do Sul	21	0	11190	30,09	460,225692	2,527792	0,042559412	17,47679731	14,28816104	27,17248629	27,58152675	80,32387429	70,50404345	1	0	1	1	0,668	5,81	1,21993726	1757,927423
410510	Centen�rio Do Sul	22	0	11190	30,09	460,225692	0,63512646	2,527791896	8,545772876	17,47679731	21,56109543	27,17248622	70,23012429	80,32387423	1	0	1	1	0,668	5,81	1,21993726	1757,927423
410510	Centen�rio Do Sul	23	0	11190	30,09	460,225692	4,738213093	0,635126439	13,36732165	8,545772875	23,21080914	21,56109529	74,80343429	70,23012495	1	0	1	1	0,668	5,81	1,21993726	1757,927423
410510	Centen�rio Do Sul	24	0	11190	30,09	460,225692	1,990470277	4,738212628	10,79978438	13,36732165	22,71403057	23,21080913	73,66684714	74,80343421	1	0	1	1	0,668	5,81	1,21993726	1757,927423
410510	Centen�rio Do Sul	25	0	11190	30,09	460,225692	2,87104207	1,990470402	14,68101183	10,79978438	23,29916043	22,7140308	78,90874143	73,66684775	1	0	1	1	0,668	5,81	1,21993726	1757,927423
410510	Centen�rio Do Sul	26	0	11190	30,09	460,225692	4,818254071	2,871042011	15,35870771	14,68101183	23,71297143	23,29916049	83,27434286	78,90874131	1	0	1	1	0,668	5,81	1,21993726	1757,927423
410510	Centen�rio Do Sul	27	0	11190	30,09	460,225692	9,802982809	4,818254196	15,55129008	15,35870771	24,65550643	23,71297151	76,62971714	83,27434226	1	0	1	1	0,668	5,81	1,21993726	1757,927423
410510	Centen�rio Do Sul	28	1	11190	30,09	460,225692	2,013504451	9,802983363	12,38517112	15,55129008	24,08241557	24,65550647	75,50759429	76,62971749	1	0	1	1	0,668	5,81	1,21993726	1757,927423
410510	Centen�rio Do Sul	29	0	11190	30,09	460,225692	7,2216447	2,013503778	13,29244136	12,38517112	21,68049386	24,08241578	78,90333714	75,50759399	1	0	1	1	0,668	5,81	1,21993726	1757,927423
410510	Centen�rio Do Sul	30	3	11190	30,09	460,225692	4,838815214	7,221644358	14,64194603	13,29244136	23,11421143	21,68049362	81,63486571	78,90333647	1	0	1	1	0,668	5,81	1,21993726	1757,927423
410510	Centen�rio Do Sul	31	16	11190	30,09	460,225692	0,957681727	4,838815825	16,26891938	14,64194603	28,35166443	23,1142112	69,97511857	81,63486611	1	0	1	1	0,668	5,81	1,21993726	1757,927423
410510	Centen�rio Do Sul	32	14	11190	30,09	460,225692	0,010394786	0,957681716	12,74905241	16,26891938	26,59944329	28,35166444	62,18687	69,97511957	1	0	1	1	0,668	5,81	1,21993726	1757,927423
410510	Centen�rio Do Sul	33	6	11190	30,09	460,225692	13,67479227	0,010394786	14,41489242	12,74905241	22,916087	26,59944335	78,13877143	62,18686978	1	0	1	1	0,668	5,81	1,21993726	1757,927423
410510	Centen�rio Do Sul	34	4	11190	30,09	460,225692	0,954463081	13,67479227	14,22164011	14,41489242	25,18065257	22,91608708	72,26470429	78,138772	1	0	1	1	0,668	5,81	1,21993726	1757,927423
410510	Centen�rio Do Sul	35	25	11190	30,09	460,225692	5,059175886	0,954463072	18,39607479	14,22164011	30,15542214	25,1806524	66,59629857	72,26470368	1	0	1	1	0,668	5,81	1,21993726	1757,927423
410510	Centen�rio Do Sul	36	3	11190	30,09	460,225692	10,26593086	5,059176954	17,70223094	18,39607479	27,886981	30,15542198	80,32654143	66,59629776	1	0	1	1	0,668	5,81	1,21993726	1757,927423
410510	Centen�rio Do Sul	37	0	11190	30,09	460,225692	2,80162288	10,26593062	17,96172859	17,70223093	29,60099743	27,88698114	70,69439714	80,32654116	1	0	1	1	0,668	5,81	1,21993726	1757,927423
410510	Centen�rio Do Sul	38	0	11190	30,09	460,225692	7,589150946	2,801623151	15,50518769	17,96172859	25,69427352	29,60099749	76,3931269	70,6943971	1	0	1	1	0,668	5,81	1,21993726	1757,927423
410520	Cerro Azul	14	0	16938	12,63	324,221399	1,824310114	2,106753999	16,98387373	17,24664377	28,45699457	28,04653666	76,66537857	78,39349426	0	1	1	0	0,573	29,26	0,750227748	665,2771484
410520	Cerro Azul	15	0	16938	12,63	324,221399	1,756803117	1,824310135	15,18897635	16,98387373	26,12607086	28,45699443	79,37199143	76,66537924	0	1	1	0	0,573	29,26	0,750227748	665,2771484
410520	Cerro Azul	16	0	16938	12,63	324,221399	0,979448029	1,756803142	14,24501259	15,18897635	24,490712	26,12607075	81,12205714	79,37199199	0	1	1	0	0,573	29,26	0,750227748	665,2771484
410520	Cerro Azul	17	0	16938	12,63	324,221399	0,7258319	0,979448047	14,04228135	14,24501259	24,90282386	24,49071193	78,98109	81,12205606	0	1	1	0	0,573	29,26	0,750227748	665,2771484
410520	Cerro Azul	18	0	16938	12,63	324,221399	5,471065457	0,725831956	13,43736339	14,04228135	24,13698886	24,90282387	82,34573	78,98109024	0	1	1	0	0,573	29,26	0,750227748	665,2771484
410520	Cerro Azul	19	0	16938	12,63	324,221399	1,8114644	5,471066236	13,70047716	13,43736339	24,28052686	24,13698894	80,96919429	82,34573086	0	1	1	0	0,573	29,26	0,750227748	665,2771484
410520	Cerro Azul	20	0	16938	12,63	324,221399	0,112659496	1,811464342	11,53149105	13,70047716	24,42082843	24,2805268	79,72160857	80,96919472	0	1	1	0	0,573	29,26	0,750227748	665,2771484
410520	Cerro Azul	21	0	16938	12,63	324,221399	3,101239477	0,112659478	14,19840883	11,53149105	20,98457729	24,42082834	89,55539429	79,72160949	0	1	1	0	0,573	29,26	0,750227748	665,2771484
410520	Cerro Azul	22	0	16938	12,63	324,221399	0,361572913	3,101239563	4,991607464	14,19840883	19,67938457	20,9845773	70,75380286	89,55539308	0	1	1	0	0,573	29,26	0,750227748	665,2771484
410520	Cerro Azul	23	0	16938	12,63	324,221399	3,82258316	0,361572853	10,30880927	4,991607466	19,78779557	19,67938443	84,36991857	70,75380181	0	1	1	0	0,573	29,26	0,750227748	665,2771484
410520	Cerro Azul	24	0	16938	12,63	324,221399	1,7442218	3,822582707	8,31518374	10,30880927	20,304071	19,78779555	81,09474286	84,36991718	0	1	1	0	0,573	29,26	0,750227748	665,2771484
410520	Cerro Azul	25	0	16938	12,63	324,221399	3,887800431	1,74422176	11,38491166	8,315183741	19,694824	20,30407114	87,49911571	81,09474153	0	1	1	0	0,573	29,26	0,750227748	665,2771484
410520	Cerro Azul	26	0	16938	12,63	324,221399	4,680714836	3,887801101	12,11473906	11,38491166	21,04683729	19,69482403	87,88191	87,49911671	0	1	1	0	0,573	29,26	0,750227748	665,2771484
410520	Cerro Azul	27	0	16938	12,63	324,221399	12,74775344	4,680714168	12,92329085	12,11473906	20,32361343	21,04683724	89,52193143	87,88191007	0	1	1	0	0,573	29,26	0,750227748	665,2771484
410520	Cerro Azul	28	0	16938	12,63	324,221399	4,758627596	12,747754	10,60648518	12,92329085	20,12446986	20,32361334	83,82116	89,52193254	0	1	1	0	0,573	29,26	0,750227748	665,2771484
410520	Cerro Azul	29	0	16938	12,63	324,221399	9,766272097	4,758627916	10,5631361	10,60648518	17,23259957	20,12446997	88,04396857	83,82116275	0	1	1	0	0,573	29,26	0,750227748	665,2771484
410520	Cerro Azul	30	0	16938	12,63	324,221399	13,31632396	9,76627127	12,42666101	10,5631361	16,715949	17,23259937	93,38934714	88,04396781	0	1	1	0	0,573	29,26	0,750227748	665,2771484
410520	Cerro Azul	31	2	16938	12,63	324,221399	1,311542631	13,31632495	11,84868166	12,42666101	23,70399971	16,7159489	79,37391571	93,38934716	0	1	1	0	0,573	29,26	0,750227748	665,2771484
410520	Cerro Azul	32	3	16938	12,63	324,221399	0,075358859	1,311542745	10,33140679	11,84868166	22,86977186	23,70399958	75,74746857	79,37391588	0	1	1	0	0,573	29,26	0,750227748	665,2771484
410520	Cerro Azul	33	2	16938	12,63	324,221399	7,204388224	0,07535886	11,86242646	10,33140679	20,687261	22,86977193	83,28241857	75,74746796	0	1	1	0	0,573	29,26	0,750227748	665,2771484
410520	Cerro Azul	34	1	16938	12,63	324,221399	1,256470174	7,204388365	11,74025629	11,86242646	21,96702229	20,68726111	81,07807429	83,28241881	0	1	1	0	0,573	29,26	0,750227748	665,2771484
410520	Cerro Azul	35	0	16938	12,63	324,221399	4,297451806	1,256470247	14,18776318	11,74025629	26,54877243	21,96702235	77,38407571	81,07807437	0	1	1	0	0,573	29,26	0,750227748	665,2771484
410520	Cerro Azul	36	0	16938	12,63	324,221399	12,9136275	4,297451322	15,2056925	14,18776318	21,40175043	26,54877247	90,78463	77,38407524	0	1	1	0	0,573	29,26	0,750227748	665,2771484
410520	Cerro Azul	37	0	16938	12,63	324,221399	3,988686186	12,91362674	14,86506731	15,2056925	23,30396814	21,40175058	84,67442571	90,78463075	0	1	1	0	0,573	29,26	0,750227748	665,2771484
410520	Cerro Azul	38	0	16938	12,63	324,221399	11,87273911	3,988686733	13,37802194	14,86506731	22,32268083	23,30396832	82,51501615	84,67442437	0	1	1	0	0,573	29,26	0,750227748	665,2771484
410530	C�u Azul	14	0	11032	9,35	624,595387	4,179453029	0,898655855	16,88822231	18,40847978	29,52837286	31,55825634	71,62877143	68,87975298	0	0	0	0	0,732	3,26	3,856266433	817,7718261
410530	C�u Azul	15	0	11032	9,35	624,595387	0,235834451	4,179452356	15,66003883	16,88822231	30,15597429	29,52837298	63,85013571	71,62877043	0	0	0	0	0,732	3,26	3,856266433	817,7718261
410530	C�u Azul	16	0	11032	9,35	624,595387	4,538282827	0,235834373	15,22902532	15,66003883	27,09969471	30,15597437	72,61201429	63,85013483	0	0	0	0	0,732	3,26	3,856266433	817,7718261
410530	C�u Azul	17	0	11032	9,35	624,595387	0,11692308	4,538282366	14,47731688	15,22902532	27,99734471	27,09969464	68,17821857	72,61201612	0	0	0	0	0,732	3,26	3,856266433	817,7718261
410530	C�u Azul	18	0	11032	9,35	624,595387	6,487963086	0,116923082	13,63821019	14,47731688	24,286781	27,99734478	79,40730429	68,17821967	0	0	0	0	0,732	3,26	3,856266433	817,7718261
410530	C�u Azul	19	0	11032	9,35	624,595387	11,93001463	6,487963464	13,67120586	13,63821019	24,77148043	24,28678103	78,97968286	79,40730328	0	0	0	0	0,732	3,26	3,856266433	817,7718261
410530	C�u Azul	20	0	11032	9,35	624,595387	0,044000933	11,93001428	13,43391286	13,67120586	26,717398	24,77148042	70,88899429	78,97968265	0	0	0	0	0,732	3,26	3,856266433	817,7718261
410530	C�u Azul	21	0	11032	9,35	624,595387	14,77989271	0,044000927	16,39437797	13,43391286	21,96493443	26,71739808	91,39513857	70,88899517	0	0	0	0	0,732	3,26	3,856266433	817,7718261
410530	C�u Azul	22	0	11032	9,35	624,595387	2,06919715	14,77989223	5,246062677	16,39437797	16,43000443	21,96493422	75,70628	91,39513917	0	0	0	0	0,732	3,26	3,856266433	817,7718261
410530	C�u Azul	23	0	11032	9,35	624,595387	2,684998043	2,069197316	9,204366073	5,246062677	20,00114014	16,43000459	79,50110571	75,70628141	0	0	0	0	0,732	3,26	3,856266433	817,7718261
410530	C�u Azul	24	0	11032	9,35	624,595387	3,326730356	2,684997387	8,657111419	9,204366073	20,58684114	20,00114014	78,21223429	79,50110704	0	0	0	0	0,732	3,26	3,856266433	817,7718261
410530	C�u Azul	25	0	11032	9,35	624,595387	8,53686867	3,326730385	12,86182425	8,657111418	19,703519	20,58684113	88,53086429	78,21223668	0	0	0	0	0,732	3,26	3,856266433	817,7718261
410530	C�u Azul	26	0	11032	9,35	624,595387	5,3538645	8,53686864	11,67462211	12,86182425	22,36248786	19,70351925	80,69605286	88,53086418	0	0	0	0	0,732	3,26	3,856266433	817,7718261
410530	C�u Azul	27	0	11032	9,35	624,595387	11,94483581	5,35386519	13,8297297	11,67462211	20,88173	22,36248779	87,55229857	80,69605298	0	0	0	0	0,732	3,26	3,856266433	817,7718261
410530	C�u Azul	28	0	11032	9,35	624,595387	3,089178283	11,94483506	10,78928028	13,8297297	20,42162557	20,88173006	82,61906	87,55229637	0	0	0	0	0,732	3,26	3,856266433	817,7718261
410530	C�u Azul	29	0	11032	9,35	624,595387	3,051925507	3,089177692	7,587029354	10,78928028	18,58956943	20,4216256	74,93575714	82,61905896	0	0	0	0	0,732	3,26	3,856266433	817,7718261
410530	C�u Azul	30	0	11032	9,35	624,595387	4,90659278	3,05192596	10,56786085	7,587029353	18,00278457	18,58956936	86,82785857	74,9357588	0	0	0	0	0,732	3,26	3,856266433	817,7718261
410530	C�u Azul	31	2	11032	9,35	624,595387	4,366499669	4,906593024	13,30055701	10,56786085	25,169278	18,00278461	75,88555714	86,82785756	0	0	0	0	0,732	3,26	3,856266433	817,7718261
410530	C�u Azul	32	2	11032	9,35	624,595387	0,253112096	4,366499661	10,55593079	13,30055701	23,84498057	25,16927799	71,65849429	75,88555621	0	0	0	0	0,732	3,26	3,856266433	817,7718261
410530	C�u Azul	33	2	11032	9,35	624,595387	11,33969068	0,253112095	12,42349613	10,55593079	21,096315	23,84498051	80,1205	71,65849317	0	0	0	0	0,732	3,26	3,856266433	817,7718261
410530	C�u Azul	34	8	11032	9,35	624,595387	1,825761139	11,33969187	12,77434615	12,42349613	24,37509943	21,09631489	72,56816857	80,12049869	0	0	0	0	0,732	3,26	3,856266433	817,7718261
410530	C�u Azul	35	2	11032	9,35	624,595387	8,281089229	1,825761253	16,29818298	12,77434615	28,488258	24,37509937	71,00857	72,56816882	0	0	0	0	0,732	3,26	3,856266433	817,7718261
410530	C�u Azul	36	1	11032	9,35	624,595387	7,364025857	8,281089064	13,35146479	16,29818298	20,58876529	28,48825789	89,31813286	71,00857012	0	0	0	0	0,732	3,26	3,856266433	817,7718261
410530	C�u Azul	37	1	11032	9,35	624,595387	4,277346571	7,364026076	14,9021375	13,35146479	25,12163071	20,58876522	77,29263571	89,31813322	0	0	0	0	0,732	3,26	3,856266433	817,7718261
410530	C�u Azul	38	0	11032	9,35	624,595387	10,87592118	4,277346498	11,9117195	14,9021375	23,85070069	25,12163082	74,05637456	77,29263771	0	0	0	0	0,732	3,26	3,856266433	817,7718261
410540	Chopinzinho	14	0	19679	20,51	698,812112	2,388724941	0,961981673	16,17528544	17,23473309	28,08410543	29,43896419	73,75834429	73,30524399	0	1	1	0	0,74	10,03	5,482399959	1039,804544
410540	Chopinzinho	15	0	19679	20,51	698,812112	0,135378257	2,388724768	14,72502017	16,17528544	28,07879357	28,08410567	68,29263143	73,75834516	0	1	1	0	0,74	10,03	5,482399959	1039,804544
410540	Chopinzinho	16	0	19679	20,51	698,812112	6,943903857	0,135378249	14,05915261	14,72502017	24,73394271	28,07879358	78,03301714	68,29262979	0	1	1	0	0,74	10,03	5,482399959	1039,804544
410540	Chopinzinho	17	0	19679	20,51	698,812112	0,120518623	6,943904327	13,7809669	14,05915261	26,114906	24,73394259	71,42626714	78,03301921	0	1	1	0	0,74	10,03	5,482399959	1039,804544
410540	Chopinzinho	18	0	19679	20,51	698,812112	4,234804129	0,120518626	12,52392854	13,7809669	22,76926143	26,11490605	80,95968714	71,42626679	0	1	1	0	0,74	10,03	5,482399959	1039,804544
410540	Chopinzinho	19	0	19679	20,51	698,812112	10,91628141	4,23480448	12,24088051	12,52392854	23,38365729	22,76926128	81,19834429	80,95968675	0	1	1	0	0,74	10,03	5,482399959	1039,804544
410540	Chopinzinho	20	0	19679	20,51	698,812112	0,106736024	10,91628144	11,96806139	12,24088051	24,56540414	23,38365731	75,63264571	81,19834491	0	1	1	0	0,74	10,03	5,482399959	1039,804544
410540	Chopinzinho	21	0	19679	20,51	698,812112	12,13318629	0,106736023	15,26864618	11,96806139	20,38592086	24,56540412	92,47817286	75,63264641	0	1	1	0	0,74	10,03	5,482399959	1039,804544
410540	Chopinzinho	22	0	19679	20,51	698,812112	2,644218984	12,13318772	4,495583319	15,26864618	16,02717557	20,38592073	76,14631286	92,47817345	0	1	1	0	0,74	10,03	5,482399959	1039,804544
410540	Chopinzinho	23	0	19679	20,51	698,812112	1,676815383	2,644218768	8,727179006	4,495583321	18,987815	16,02717548	81,26943857	76,14631279	0	1	1	0	0,74	10,03	5,482399959	1039,804544
410540	Chopinzinho	24	0	19679	20,51	698,812112	4,782189677	1,676815652	7,814620093	8,727179003	19,11775286	18,98781508	80,97810143	81,26944007	0	1	1	0	0,74	10,03	5,482399959	1039,804544
410540	Chopinzinho	25	0	19679	20,51	698,812112	5,947687711	4,78218962	12,02629913	7,814620093	18,99457586	19,11775282	89,53223857	80,97810129	0	1	1	0	0,74	10,03	5,482399959	1039,804544
410540	Chopinzinho	26	0	19679	20,51	698,812112	5,857116657	5,94768721	9,98670502	12,02629913	21,01259386	18,99457593	80,67292714	89,5322388	0	1	1	0	0,74	10,03	5,482399959	1039,804544
410540	Chopinzinho	27	1	19679	20,51	698,812112	11,36219233	5,857116506	13,22607348	9,98670502	19,51963671	21,01259401	90,28723429	80,67292607	0	1	1	0	0,74	10,03	5,482399959	1039,804544
410540	Chopinzinho	28	0	19679	20,51	698,812112	4,685322049	11,36219207	10,13127319	13,22607348	19,29014457	19,51963654	84,58987143	90,28723354	0	1	1	0	0,74	10,03	5,482399959	1039,804544
410540	Chopinzinho	29	0	19679	20,51	698,812112	3,501870113	4,685322637	6,744923736	10,13127319	17,36074814	19,29014463	79,82805714	84,58987215	0	1	1	0	0,74	10,03	5,482399959	1039,804544
410540	Chopinzinho	30	5	19679	20,51	698,812112	9,117778671	3,501870761	10,16662723	6,744923735	17,08176129	17,36074817	89,59418714	79,82805764	0	1	1	0	0,74	10,03	5,482399959	1039,804544
410540	Chopinzinho	31	20	19679	20,51	698,812112	5,175794249	9,117778806	12,30844677	10,16662723	23,849898	17,08176142	79,06617857	89,59418753	0	1	1	0	0,74	10,03	5,482399959	1039,804544
410540	Chopinzinho	32	18	19679	20,51	698,812112	0,257991736	5,175794423	9,809151734	12,30844677	22,821007	23,849898	74,60165857	79,06617833	0	1	1	0	0,74	10,03	5,482399959	1039,804544
410540	Chopinzinho	33	18	19679	20,51	698,812112	12,01646687	0,257991671	11,51912168	9,809151734	20,279555	22,8210071	82,35105	74,60165799	0	1	1	0	0,74	10,03	5,482399959	1039,804544
410540	Chopinzinho	34	26	19679	20,51	698,812112	0,628926637	12,01646722	11,13957765	11,51912168	22,50491514	20,27955515	76,70408429	82,35105009	0	1	1	0	0,74	10,03	5,482399959	1039,804544
410540	Chopinzinho	35	15	19679	20,51	698,812112	9,56473336	0,628926576	14,86192045	11,13957765	26,68074071	22,50491505	74,73472571	76,7040857	0	1	1	0	0,74	10,03	5,482399959	1039,804544
410540	Chopinzinho	36	17	19679	20,51	698,812112	14,13973686	9,564732313	13,60805916	14,86192045	20,221092	26,68074083	92,64078286	74,73472632	0	1	1	0	0,74	10,03	5,482399959	1039,804544
410540	Chopinzinho	37	28	19679	20,51	698,812112	6,209867496	14,1397373	14,38874123	13,60805916	23,99458843	20,22109209	81,01085143	92,64078438	0	1	1	0	0,74	10,03	5,482399959	1039,804544
410540	Chopinzinho	38	0	19679	20,51	698,812112	9,09235212	6,209867317	10,74456774	14,38874123	22,33095384	23,9945885	78,53820876	81,01085204	0	1	1	0	0,74	10,03	5,482399959	1039,804544
410550	Cianorte	14	0	69958	86,19	544,613472	1,513451606	1,363594304	18,95591654	19,63130797	31,068974	31,93318536	69,26946571	67,20159832	0	1	1	1	0,755	2,13	6,309102301	1769,700055
410550	Cianorte	15	0	69958	86,19	544,613472	0,307840576	1,513451655	17,68606423	18,95591654	30,45090014	31,0689739	62,56393143	69,26946703	0	1	1	1	0,755	2,13	6,309102301	1769,700055
410550	Cianorte	16	0	69958	86,19	544,613472	1,032231606	0,307840603	17,03945008	17,68606423	29,60149371	30,45090014	62,97537429	62,56393237	0	1	1	1	0,755	2,13	6,309102301	1769,700055
410550	Cianorte	17	2	69958	86,19	544,613472	0,492882557	1,032231536	16,34805497	17,03945008	29,73940243	29,60149365	58,74365429	62,97537312	0	1	1	1	0,755	2,13	6,309102301	1769,700055
410550	Cianorte	18	0	69958	86,19	544,613472	3,677677211	0,492882583	15,63554715	16,34805497	25,72961371	29,7394023	78,31971714	58,74365531	0	1	1	1	0,755	2,13	6,309102301	1769,700055
410550	Cianorte	19	0	69958	86,19	544,613472	9,43766703	3,677676679	15,65335426	15,63554715	26,82454986	25,72961384	74,65667143	78,31971632	0	1	1	1	0,755	2,13	6,309102301	1769,700055
410550	Cianorte	20	1	69958	86,19	544,613472	0,106024344	9,437667578	14,61288716	15,65335426	27,51189229	26,82454985	65,9375	74,65666991	0	1	1	1	0,755	2,13	6,309102301	1769,700055
410550	Cianorte	21	0	69958	86,19	544,613472	10,21529558	0,106024338	17,66181915	14,61288716	24,96515614	27,5118923	85,24966143	65,93749964	0	1	1	1	0,755	2,13	6,309102301	1769,700055
410550	Cianorte	22	1	69958	86,19	544,613472	0,90884446	10,21529539	7,866654176	17,66181915	19,04153257	24,96515603	71,60158286	85,24966212	0	1	1	1	0,755	2,13	6,309102301	1769,700055
410550	Cianorte	23	0	69958	86,19	544,613472	3,799493026	0,908844551	12,38151564	7,866654175	21,48495943	19,04153242	76,86284429	71,60158198	0	1	1	1	0,755	2,13	6,309102301	1769,700055
410550	Cianorte	24	1	69958	86,19	544,613472	2,797876289	3,799491672	10,56642616	12,38151564	21,873662	21,48495959	74,07226571	76,86284289	0	1	1	1	0,755	2,13	6,309102301	1769,700055
410550	Cianorte	25	2	69958	86,19	544,613472	6,345775427	2,797875754	14,64106135	10,56642616	21,75330243	21,87366199	84,78844571	74,07226381	0	1	1	1	0,755	2,13	6,309102301	1769,700055
410550	Cianorte	26	1	69958	86,19	544,613472	7,332528514	6,345776104	15,20266094	14,64106135	23,551809	21,7533025	86,36404429	84,78844635	0	1	1	1	0,755	2,13	6,309102301	1769,700055
410550	Cianorte	27	10	69958	86,19	544,613472	12,20880879	7,332528709	15,44704115	15,20266094	23,00138357	23,55180899	83,54102714	86,36404294	0	1	1	1	0,755	2,13	6,309102301	1769,700055
410550	Cianorte	28	18	69958	86,19	544,613472	1,829228963	12,20880792	12,8003942	15,44704114	23,12441343	23,00138373	78,27710571	83,54102638	0	1	1	1	0,755	2,13	6,309102301	1769,700055
410550	Cianorte	29	126	69958	86,19	544,613472	4,905629021	1,829228984	11,80079031	12,8003942	20,59798571	23,12441356	77,77681857	78,27710557	0	1	1	1	0,755	2,13	6,309102301	1769,700055
410550	Cianorte	30	513	69958	86,19	544,613472	5,283162944	4,905628723	13,80136527	11,80079031	21,329975	20,59798562	87,24277286	77,77681799	0	1	1	1	0,755	2,13	6,309102301	1769,700055
410550	Cianorte	31	501	69958	86,19	544,613472	1,636740766	5,283162738	15,94205966	13,80136527	27,154989	21,32997518	70,36028286	87,24277195	0	1	1	1	0,755	2,13	6,309102301	1769,700055
410550	Cianorte	32	377	69958	86,19	544,613472	0,03053568	1,636740811	12,52980812	15,94205966	25,10089043	27,15498887	67,34638143	70,36028367	0	1	1	1	0,755	2,13	6,309102301	1769,700055
410550	Cianorte	33	209	69958	86,19	544,613472	10,40067268	0,030535673	14,18922791	12,52980812	21,94352157	25,10089015	81,04174143	67,34638111	0	1	1	1	0,755	2,13	6,309102301	1769,700055
410550	Cianorte	34	187	69958	86,19	544,613472	0,806822499	10,4006717	14,14559271	14,18922791	25,01336386	21,94352142	71,36290571	81,04174119	0	1	1	1	0,755	2,13	6,309102301	1769,700055
410550	Cianorte	35	105	69958	86,19	544,613472	8,545520651	0,8068225	18,40987362	14,14559271	29,28279486	25,01336392	69,97152571	71,36290277	0	1	1	1	0,755	2,13	6,309102301	1769,700055
410550	Cianorte	36	119	69958	86,19	544,613472	7,9894759	8,54552122	16,33254238	18,40987362	25,13239571	29,28279493	87,26697429	69,97152506	0	1	1	1	0,755	2,13	6,309102301	1769,700055
410550	Cianorte	37	27	69958	86,19	544,613472	1,295986286	7,98947653	17,6602492	16,33254238	28,05173914	25,13239571	72,14154143	87,26697504	0	1	1	1	0,755	2,13	6,309102301	1769,700055
410550	Cianorte	38	1	69958	86,19	544,613472	7,189426788	1,295986305	14,37031076	17,6602492	25,38817317	28,05173909	74,12287757	72,14153974	0	1	1	1	0,755	2,13	6,309102301	1769,700055
410560	Cidade Ga�cha	14	0	11062	27,45	378,085512	1,641598516	1,538058898	19,81036138	20,5616473	32,01521629	33,07889456	66,99038714	64,72881878	0	0	1	0	0,718	3,31	1,444304026	368,7123469
410560	Cidade Ga�cha	15	0	11062	27,45	378,085512	0,453767354	1,641598767	18,69067206	19,81036138	31,56224771	32,01521631	59,04757143	66,9903865	0	0	1	0	0,718	3,31	1,444304026	368,7123469
410560	Cidade Ga�cha	16	0	11062	27,45	378,085512	0,63852726	0,453767421	18,09334845	18,69067206	30,99924829	31,5622477	59,21274714	59,04757187	0	0	1	0	0,718	3,31	1,444304026	368,7123469
410560	Cidade Ga�cha	17	0	11062	27,45	378,085512	0,701790906	0,638527269	17,33145502	18,09334845	30,78208871	30,99924841	55,74476143	59,212746	0	0	1	0	0,718	3,31	1,444304026	368,7123469
410560	Cidade Ga�cha	18	0	11062	27,45	378,085512	2,73108861	0,701790856	16,62611861	17,33145502	26,79742657	30,78208879	76,45538429	55,74476138	0	0	1	0	0,718	3,31	1,444304026	368,7123469
410560	Cidade Ga�cha	19	0	11062	27,45	378,085512	9,689136009	2,731088789	16,58464402	16,62611861	27,93650557	26,79742678	72,44075857	76,45538499	0	0	1	0	0,718	3,31	1,444304026	368,7123469
410560	Cidade Ga�cha	20	0	11062	27,45	378,085512	0,06012963	9,689135248	15,76403279	16,58464402	28,64084986	27,93650552	63,33749571	72,44075808	0	0	1	0	0,718	3,31	1,444304026	368,7123469
410560	Cidade Ga�cha	21	0	11062	27,45	378,085512	8,964056814	0,060129629	18,45292002	15,76403279	26,38107943	28,64084993	83,07720571	63,33749642	0	0	1	0	0,718	3,31	1,444304026	368,7123469
410560	Cidade Ga�cha	22	0	11062	27,45	378,085512	0,789899694	8,964057533	8,936496133	18,45292002	19,87180643	26,3810795	70,58995143	83,0772042	0	0	1	0	0,718	3,31	1,444304026	368,7123469
410560	Cidade Ga�cha	23	0	11062	27,45	378,085512	3,998929941	0,789899679	13,39138904	8,936496132	22,52358557	19,87180616	74,57603	70,58994983	0	0	1	0	0,718	3,31	1,444304026	368,7123469
410560	Cidade Ga�cha	24	0	11062	27,45	378,085512	2,702981917	3,998929742	11,50588123	13,39138904	22,777351	22,52358561	72,51216857	74,57602936	0	0	1	0	0,718	3,31	1,444304026	368,7123469
410560	Cidade Ga�cha	25	0	11062	27,45	378,085512	6,217155493	2,702981777	15,41978449	11,50588123	22,65782486	22,77735091	82,75514429	72,51216785	0	0	1	0	0,718	3,31	1,444304026	368,7123469
410560	Cidade Ga�cha	26	2	11062	27,45	378,085512	6,252643543	6,217155422	16,05990967	15,41978449	24,152151	22,6578249	85,08113571	82,75514284	0	0	1	0	0,718	3,31	1,444304026	368,7123469
410560	Cidade Ga�cha	27	0	11062	27,45	378,085512	10,43816466	6,252643043	16,16599599	16,05990967	24,20260314	24,15215099	80,89683857	85,08113395	0	0	1	0	0,718	3,31	1,444304026	368,7123469
410560	Cidade Ga�cha	28	3	11062	27,45	378,085512	1,562459926	10,43816398	13,28289953	16,16599599	23,85237829	24,20260309	76,85186286	80,89683739	0	0	1	0	0,718	3,31	1,444304026	368,7123469
410560	Cidade Ga�cha	29	2	11062	27,45	378,085512	4,72735121	1,562459981	12,62897776	13,28289953	21,69128843	23,85237833	75,50916714	76,85186405	0	0	1	0	0,718	3,31	1,444304026	368,7123469
410560	Cidade Ga�cha	30	21	11062	27,45	378,085512	3,5333793	4,727351982	14,1598923	12,62897776	22,37509229	21,69128866	84,95245714	75,50916611	0	0	1	0	0,718	3,31	1,444304026	368,7123469
410560	Cidade Ga�cha	31	14	11062	27,45	378,085512	1,462641024	3,533379444	16,89853959	14,1598923	28,09749857	22,37509204	68,59293714	84,95245682	0	0	1	0	0,718	3,31	1,444304026	368,7123469
410560	Cidade Ga�cha	32	15	11062	27,45	378,085512	0,066308133	1,462640908	13,25985808	16,89853958	26,05289129	28,09749863	64,67958286	68,59293674	0	0	1	0	0,718	3,31	1,444304026	368,7123469
410560	Cidade Ga�cha	33	13	11062	27,45	378,085512	11,04708286	0,066308142	15,03758094	13,25985808	22,84071486	26,05289139	79,57074857	64,67958359	0	0	1	0	0,718	3,31	1,444304026	368,7123469
410560	Cidade Ga�cha	34	2	11062	27,45	378,085512	1,126645541	11,04708287	15,21462178	15,03758094	26,05712071	22,84071473	69,12266	79,57074706	0	0	1	0	0,718	3,31	1,444304026	368,7123469
410560	Cidade Ga�cha	35	2	11062	27,45	378,085512	6,565613457	1,126645617	19,54643458	15,21462178	30,48715243	26,05712044	67,04358571	69,12266153	0	0	1	0	0,718	3,31	1,444304026	368,7123469
410560	Cidade Ga�cha	36	2	11062	27,45	378,085512	6,740543529	6,565613899	16,57518593	19,54643458	26,06224786	30,48715245	84,70484857	67,0435868	0	0	1	0	0,718	3,31	1,444304026	368,7123469
410560	Cidade Ga�cha	37	8	11062	27,45	378,085512	1,174499887	6,740543648	18,16891193	16,57518593	28,93105471	26,06224791	69,64099429	84,70484955	0	0	1	0	0,718	3,31	1,444304026	368,7123469
410560	Cidade Ga�cha	38	1	11062	27,45	378,085512	6,119242004	1,174499877	15,27726895	18,16891192	25,94729048	28,93105497	73,07257352	69,64099475	0	0	1	0	0,718	3,31	1,444304026	368,7123469
410570	Clevel�ndia	14	0	17240	24,47	959,841701	2,271792231	0,570743024	14,47635469	16,08953478	26,52455914	28,28172859	73,65004	73,23307176	0	1	1	0	0,694	13,41	1,110987668	516,9850939
410570	Clevel�ndia	15	0	17240	24,47	959,841701	0,081644759	2,271792258	13,21434356	14,47635469	27,02614743	26,52455911	68,07074	73,65004055	0	1	1	0	0,694	13,41	1,110987668	516,9850939
410570	Clevel�ndia	16	0	17240	24,47	959,841701	7,434221744	0,081644757	12,65159831	13,21434356	23,10999586	27,02614738	79,40485143	68,07074044	0	1	1	0	0,694	13,41	1,110987668	516,9850939
410570	Clevel�ndia	17	0	17240	24,47	959,841701	0,107001717	7,434221949	12,28998187	12,65159831	24,75291757	23,1099958	71,39446	79,40485248	0	1	1	0	0,694	13,41	1,110987668	516,9850939
410570	Clevel�ndia	18	0	17240	24,47	959,841701	1,828471554	0,107001729	10,44687551	12,28998187	21,75832343	24,75291748	78,04592286	71,39446008	0	1	1	0	0,694	13,41	1,110987668	516,9850939
410570	Clevel�ndia	19	0	17240	24,47	959,841701	13,31684444	1,828471507	10,39673035	10,44687551	21,98608529	21,7583234	82,46001714	78,04592385	0	1	1	0	0,694	13,41	1,110987668	516,9850939
410570	Clevel�ndia	20	0	17240	24,47	959,841701	0,12657545	13,31684491	10,44523943	10,39673035	23,04331286	21,98608499	77,58928571	82,4600166	0	1	1	0	0,694	13,41	1,110987668	516,9850939
410570	Clevel�ndia	21	0	17240	24,47	959,841701	12,07153514	0,126575449	13,88306167	10,44523943	19,10304886	23,04331291	93,1712	77,58928661	0	1	1	0	0,694	13,41	1,110987668	516,9850939
410570	Clevel�ndia	22	1	17240	24,47	959,841701	3,149092651	12,07153584	2,8938823	13,88306167	14,71406143	19,10304892	76,92393857	93,17120121	0	1	1	0	0,694	13,41	1,110987668	516,9850939
410570	Clevel�ndia	23	0	17240	24,47	959,841701	0,530189827	3,149092283	6,90592954	2,893882299	17,762253	14,71406158	81,52906	76,92393764	0	1	1	0	0,694	13,41	1,110987668	516,9850939
410570	Clevel�ndia	24	0	17240	24,47	959,841701	6,197802224	0,530189812	6,353955123	6,905929538	17,772024	17,76225307	82,62817857	81,52906153	0	1	1	0	0,694	13,41	1,110987668	516,9850939
410570	Clevel�ndia	25	1	17240	24,47	959,841701	4,785638114	6,197801661	10,55051111	6,353955122	17,917549	17,77202403	89,28581429	82,62817653	0	1	1	0	0,694	13,41	1,110987668	516,9850939
410570	Clevel�ndia	26	2	17240	24,47	959,841701	4,95966112	4,785638297	7,73451088	10,55051111	19,78928957	17,91754901	77,13907714	89,28581503	0	1	1	0	0,694	13,41	1,110987668	516,9850939
410570	Clevel�ndia	27	1	17240	24,47	959,841701	9,196732714	4,959661168	11,89707266	7,734510878	18,16860014	19,78928958	90,47443286	77,13907623	0	1	1	0	0,694	13,41	1,110987668	516,9850939
410570	Clevel�ndia	28	1	17240	24,47	959,841701	6,858100343	9,19673213	8,287396689	11,89707266	17,62477871	18,16860016	84,52211429	90,47443235	0	1	1	0	0,694	13,41	1,110987668	516,9850939
410570	Clevel�ndia	29	3	17240	24,47	959,841701	3,166596804	6,858101053	4,594734547	8,28739669	16,13369914	17,62477891	79,14346	84,52211508	0	1	1	0	0,694	13,41	1,110987668	516,9850939
410570	Clevel�ndia	30	0	17240	24,47	959,841701	10,92213273	3,166596416	8,388051569	4,594734547	15,97324457	16,13369913	88,84584	79,14346012	0	1	1	0	0,694	13,41	1,110987668	516,9850939
410570	Clevel�ndia	31	13	17240	24,47	959,841701	6,183322723	10,92213227	10,96556216	8,388051567	21,868497	15,97324456	80,92791714	88,84583844	0	1	1	0	0,694	13,41	1,110987668	516,9850939
410570	Clevel�ndia	32	16	17240	24,47	959,841701	0,549645754	6,183322263	8,404115117	10,96556216	21,91504529	21,86849709	75,05392857	80,92791675	0	1	1	0	0,694	13,41	1,110987668	516,9850939
410570	Clevel�ndia	33	8	17240	24,47	959,841701	10,14261723	0,54964568	10,53281625	8,404115116	19,48103714	21,91504525	81,70943714	75,0539281	0	1	1	0	0,694	13,41	1,110987668	516,9850939
410570	Clevel�ndia	34	14	17240	24,47	959,841701	0,280507424	10,14261731	10,00128979	10,53281625	21,417579	19,48103722	76,92675143	81,70943635	0	1	1	0	0,694	13,41	1,110987668	516,9850939
410570	Clevel�ndia	35	2	17240	24,47	959,841701	8,83798991	0,280507428	13,29924037	10,00128979	25,59914743	21,41757894	75,12484857	76,9267525	0	1	1	0	0,694	13,41	1,110987668	516,9850939
410570	Clevel�ndia	36	9	17240	24,47	959,841701	16,37914371	8,837988839	12,01629456	13,29924037	18,49677586	25,59914749	93,25675714	75,12484947	0	1	1	0	0,694	13,41	1,110987668	516,9850939
410570	Clevel�ndia	37	12	17240	24,47	959,841701	6,707918866	16,37914321	12,73666054	12,01629456	22,38220671	18,49677578	82,79888714	93,25675709	0	1	1	0	0,694	13,41	1,110987668	516,9850939
410570	Clevel�ndia	38	2	17240	24,47	959,841701	6,243250514	6,707918915	9,481008608	12,73666054	20,51280378	22,38220668	80,48711112	82,79888735	0	1	1	0	0,694	13,41	1,110987668	516,9850939
410580	Colombo	14	0	212967	1079,08	1015,904081	1,838981154	2,218132264	15,57881591	15,54801329	26,11819757	25,43573727	76,20196286	79,92272679	0	1	1	0	0,733	3,75	1,391208693	65300,78996
410580	Colombo	15	0	212967	1079,08	1015,904081	2,199168936	1,838981195	13,69631244	15,57881591	23,759525	26,11819755	79,70575429	76,20196409	0	1	1	0	0,733	3,75	1,391208693	65300,78996
410580	Colombo	16	0	212967	1079,08	1015,904081	2,154617431	2,199169053	13,08443409	13,69631244	21,62426214	23,7595249	81,95169143	79,7057534	0	1	1	0	0,733	3,75	1,391208693	65300,78996
410580	Colombo	17	0	212967	1079,08	1015,904081	0,59197949	2,15461733	12,97794551	13,08443409	22,017855	21,62426225	79,43559857	81,95169259	0	1	1	0	0,733	3,75	1,391208693	65300,78996
410580	Colombo	18	0	212967	1079,08	1015,904081	4,637114897	0,591979461	11,88367751	12,97794551	22,10429971	22,01785494	80,74000429	79,4355974	0	1	1	0	0,733	3,75	1,391208693	65300,78996
410580	Colombo	19	0	212967	1079,08	1015,904081	1,943073157	4,637114802	11,97160059	11,88367751	22,282213	22,10429981	79,79328143	80,74000301	0	1	1	0	0,733	3,75	1,391208693	65300,78996
410580	Colombo	20	0	212967	1079,08	1015,904081	0,157651753	1,943073142	10,38182401	11,97160059	22,45209343	22,28221311	78,63064571	79,7932814	0	1	1	0	0,733	3,75	1,391208693	65300,78996
410580	Colombo	21	0	212967	1079,08	1015,904081	1,9951903	0,157651739	12,42795735	10,38182401	18,699241	22,45209353	90,31343571	78,63064428	0	1	1	0	0,733	3,75	1,391208693	65300,78996
410580	Colombo	22	0	212967	1079,08	1015,904081	0,7642013	1,995190065	3,463105586	12,42795735	17,512334	18,69924116	68,49305571	90,3134363	0	1	1	0	0,733	3,75	1,391208693	65300,78996
410580	Colombo	23	0	212967	1079,08	1015,904081	3,388798469	0,764201333	8,60808955	3,463105586	17,99871114	17,51233406	84,14746143	68,49305643	0	1	1	0	0,733	3,75	1,391208693	65300,78996
410580	Colombo	24	5	212967	1079,08	1015,904081	2,58651751	3,388797897	6,991624809	8,60808955	18,37057614	17,99871115	80,93344	84,14746094	0	1	1	0	0,733	3,75	1,391208693	65300,78996
410580	Colombo	25	2	212967	1079,08	1015,904081	3,787350576	2,586517328	9,653663034	6,991624806	18,03067014	18,37057625	86,81363857	80,93344073	0	1	1	0	0,733	3,75	1,391208693	65300,78996
410580	Colombo	26	0	212967	1079,08	1015,904081	4,058109486	3,787351028	9,564087741	9,653663035	19,11011814	18,03067024	86,04634857	86,81363976	0	1	1	0	0,733	3,75	1,391208693	65300,78996
410580	Colombo	27	0	212967	1079,08	1015,904081	11,66374141	4,058109212	11,3857257	9,56408774	18,33113471	19,11011804	89,87993143	86,04634982	0	1	1	0	0,733	3,75	1,391208693	65300,78996
410580	Colombo	28	6	212967	1079,08	1015,904081	5,202438161	11,66374074	9,140058449	11,3857257	17,73004114	18,33113473	83,80152143	89,87993326	0	1	1	0	0,733	3,75	1,391208693	65300,78996
410580	Colombo	29	6	212967	1079,08	1015,904081	9,565997429	5,202438273	8,51906344	9,140058447	15,08931329	17,73004133	88,97125286	83,80152072	0	1	1	0	0,733	3,75	1,391208693	65300,78996
410580	Colombo	30	13	212967	1079,08	1015,904081	13,611726	9,565998201	10,23121333	8,519063439	14,53006471	15,08931325	94,95085143	88,971253	0	1	1	0	0,733	3,75	1,391208693	65300,78996
410580	Colombo	31	58	212967	1079,08	1015,904081	1,965720796	13,61172582	10,4277078	10,23121333	21,64652214	14,53006499	78,55512143	94,95085341	0	1	1	0	0,733	3,75	1,391208693	65300,78996
410580	Colombo	32	55	212967	1079,08	1015,904081	0,094058006	1,965720809	8,735002974	10,4277078	21,01105057	21,6465221	74,46032571	78,55512226	0	1	1	0	0,733	3,75	1,391208693	65300,78996
410580	Colombo	33	47	212967	1079,08	1015,904081	7,001404143	0,094058005	10,47163438	8,735002973	18,66358171	21,01105072	82,63418571	74,46032532	0	1	1	0	0,733	3,75	1,391208693	65300,78996
410580	Colombo	34	39	212967	1079,08	1015,904081	1,182504614	7,001403892	10,15849642	10,47163438	19,923507	18,66358166	81,01793143	82,6341847	0	1	1	0	0,733	3,75	1,391208693	65300,78996
410580	Colombo	35	27	212967	1079,08	1015,904081	3,42524272	1,182504671	12,90972064	10,15849642	24,74719886	19,92350706	74,71206286	81,01793139	0	1	1	0	0,733	3,75	1,391208693	65300,78996
410580	Colombo	36	20	212967	1079,08	1015,904081	15,24124417	3,425243483	13,16858002	12,90972064	18,82107086	24,74719879	93,25874286	74,71206293	0	1	1	0	0,733	3,75	1,391208693	65300,78996
410580	Colombo	37	3	212967	1079,08	1015,904081	5,547396386	15,24124379	12,84797269	13,16858002	20,83660371	18,82107088	86,77913714	93,25874416	0	1	1	0	0,733	3,75	1,391208693	65300,78996
410580	Colombo	38	0	212967	1079,08	1015,904081	11,03570012	5,547395446	11,11676108	12,84797269	20,00044073	20,83660375	84,83652368	86,77913589	0	1	1	0	0,733	3,75	1,391208693	65300,78996
410590	Colorado	14	0	22345	55,41	446,034537	1,199765493	2,256005137	19,62969857	20,03148435	32,03330514	32,18701907	68,35324571	69,78791563	0	1	0	1	0,73	1,63	3,487678399	1288,516413
410590	Colorado	15	0	22345	55,41	446,034537	0,700904144	1,199765424	18,28523391	19,62969857	30,73704471	32,03330505	64,29179857	68,35324736	0	1	0	1	0,73	1,63	3,487678399	1288,516413
410590	Colorado	16	0	22345	55,41	446,034537	0,843637093	0,700904114	17,55820261	18,28523391	30,88857857	30,73704455	62,48044714	64,29179806	0	1	0	1	0,73	1,63	3,487678399	1288,516413
410590	Colorado	17	0	22345	55,41	446,034537	1,026832284	0,843637082	16,60720173	17,55820261	30,12855629	30,88857856	61,77562571	62,48044714	0	1	0	1	0,73	1,63	3,487678399	1288,516413
410590	Colorado	18	0	22345	55,41	446,034537	1,61330187	1,02683235	16,25106576	16,60720173	27,16148471	30,12855641	77,55868857	61,7756275	0	1	0	1	0,73	1,63	3,487678399	1288,516413
410590	Colorado	19	0	22345	55,41	446,034537	5,128867343	1,613301819	16,32551575	16,25106576	28,196773	27,16148462	72,04914	77,55868704	0	1	0	1	0,73	1,63	3,487678399	1288,516413
410590	Colorado	20	0	22345	55,41	446,034537	0,069843397	5,128867436	14,87206078	16,32551575	28,03391843	28,19677314	68,13340857	72,04913906	0	1	0	1	0,73	1,63	3,487678399	1288,516413
410590	Colorado	21	0	22345	55,41	446,034537	3,072912537	0,069843392	17,96944449	14,87206078	27,37224086	28,03391835	80,04258	68,13340904	0	1	0	1	0,73	1,63	3,487678399	1288,516413
410590	Colorado	22	1	22345	55,41	446,034537	0,78735212	3,072912503	8,874631024	17,96944449	21,38058143	27,37224103	70,13053429	80,04258228	0	1	0	1	0,73	1,63	3,487678399	1288,516413
410590	Colorado	23	0	22345	55,41	446,034537	4,445734129	0,787352148	13,6340338	8,874631023	23,307257	21,38058139	73,41015143	70,13053633	0	1	0	1	0,73	1,63	3,487678399	1288,516413
410590	Colorado	24	0	22345	55,41	446,034537	2,19093986	4,445734566	11,22496451	13,63403379	22,97060671	23,30725702	71,94971429	73,4101524	0	1	0	1	0,73	1,63	3,487678399	1288,516413
410590	Colorado	25	0	22345	55,41	446,034537	3,575938129	2,190939933	15,08835305	11,22496451	23,42817714	22,97060664	78,55940714	71,94971444	0	1	0	1	0,73	1,63	3,487678399	1288,516413
410590	Colorado	26	0	22345	55,41	446,034537	5,129378286	3,575938678	15,74696668	15,08835305	24,03314557	23,42817706	82,04837	78,55940782	0	1	0	1	0,73	1,63	3,487678399	1288,516413
410590	Colorado	27	1	22345	55,41	446,034537	9,557536311	5,129378097	15,89736753	15,74696668	24,84754557	24,03314551	76,03061571	82,04836899	0	1	0	1	0,73	1,63	3,487678399	1288,516413
410590	Colorado	28	3	22345	55,41	446,034537	1,709433257	9,557536368	12,81419298	15,89736753	24,265093	24,84754556	74,77071857	76,03061827	0	1	0	1	0,73	1,63	3,487678399	1288,516413
410590	Colorado	29	6	22345	55,41	446,034537	6,571894554	1,709432998	13,32594852	12,81419298	21,900827	24,26509304	76,89099	74,77071878	0	1	0	1	0,73	1,63	3,487678399	1288,516413
410590	Colorado	30	55	22345	55,41	446,034537	4,37905579	6,571894476	14,61544167	13,32594852	23,24545471	21,90082701	81,05625714	76,89098753	0	1	0	1	0,73	1,63	3,487678399	1288,516413
410590	Colorado	31	217	22345	55,41	446,034537	0,877864657	4,379056158	16,7412231	14,61544167	28,62869414	23,24545486	68,37201143	81,05625685	0	1	0	1	0,73	1,63	3,487678399	1288,516413
410590	Colorado	32	196	22345	55,41	446,034537	0,030586447	0,877864638	13,10718424	16,7412231	26,71695829	28,62869411	61,27868286	68,37200967	0	1	0	1	0,73	1,63	3,487678399	1288,516413
410590	Colorado	33	144	22345	55,41	446,034537	13,53137099	0,030586447	14,78116443	13,10718424	23,03560014	26,7169584	77,84435857	61,27868272	0	1	0	1	0,73	1,63	3,487678399	1288,516413
410590	Colorado	34	146	22345	55,41	446,034537	0,975696137	13,53137079	14,66364436	14,78116443	25,57269529	23,03560009	70,55010714	77,84435841	0	1	0	1	0,73	1,63	3,487678399	1288,516413
410590	Colorado	35	50	22345	55,41	446,034537	5,06234198	0,975696151	19,00802926	14,66364436	30,39542629	25,5726951	65,93706571	70,55010719	0	1	0	1	0,73	1,63	3,487678399	1288,516413
410590	Colorado	36	31	22345	55,41	446,034537	9,182684429	5,062341999	17,56833949	19,00802926	27,88697971	30,3954264	80,51842	65,93706644	0	1	0	1	0,73	1,63	3,487678399	1288,516413
410590	Colorado	37	3	22345	55,41	446,034537	2,536387749	9,182684269	18,20937122	17,56833949	29,81576171	27,88697979	69,14552857	80,51842027	0	1	0	1	0,73	1,63	3,487678399	1288,516413
[truncated: 7,976 more rows]
